# Supplementary material for: High intensity lifestyle intervention and long-term impact on weight and clinical outcomes
Source: PLoS One. 2018 Apr 18;13(4):e0195794. doi: 10.1371/journal.pone.0195794 (PMC5905976; doi:10.1371/journal.pone.0195794)
Supplement: S1 File — (XLS) [file pone.0195794.s001.xls]

## Sheet: Final_Weight_Loss_Data
obe	diab	htn	dyslipid	sex	init_pt_status	init_choles	init_hdl	init_ratio	init_trig	int_sys_bp	init_dia_bp	init_fbg	init_wt	init_age	init_bmi	init_chol_med	init_bp_med	init_oral_dia_med	init_insulin	init_pa_cals	init_diet_scr	init_fv_scr	curr_chol	curr_hdl	curr_ratio	curr_trig	curr_sys_bp	curr_dia_bp	curr_fbg	curr_wt	curr_age	curr_bmi	curr_chol_med	curr_bp_med	curr_oral_diab_med	curr_insulin	curr_pa_cals	curr_diet_scr	curr_fv_scor	chg_wt	CHG_CHOL	CHG_HDL	CHG_RATIO	CHG_TRIG	CHG_SYS_BP	CHG_DIA_BP	CHG_FBG	CHG_WEIGHT	CHG_BMI
4	2	3	3	2	4	195	39	5	205	137	88	103	119.748	60	40.1	Y	Y	N	N	380	5	-1	166	39	4.25	104	117	77	92	81.6466	61	27.4	N	N	N	N	562	-4	1	-38.1018	-29	0	-0.75	-101	-20	-11	-11	-84	-12.7
3	3	1	1	2	1	167	37	4.51	287	102	65	146	124.284	68	35.2	N	N	Y	Y	4749	5	2	186	42	4.42	152	120	78	118	101.151	68	25.1	Y	N	Y	Y	4186	-1	-1	-23.1332	19	5	-0.09	-135	18	13	-28	-51	-10.1
4	1	2	3	2		156	47	3.31	122	120	60	95	161.025	68	49.5	Y	N	N	N	0	5	2	144	38	3.78	112	128	68	95	144.696	69	44.5	Y	N	N	N	0	-3	-3	-16.3293	-12	-9	0.47	-10	8	8	0	-36	-5
3	3	2	1	1		160	31	5.16	134	135	88	184	105.687	28	38.8	N	N	Y	N	0	5	1	160	31	5.16	134	118	90	84	97.5224	29	35.8	N	N	Y	N	0	-1	1	-8.16466	0	0	0	0	-17	2	-100	-18	-3
1	1	2	3	1	4	201	59	3.4	252	122	68	98	75.7499	64	29.6	Y	N	N	N	641	3	1	185	47	3.93	268	105	68	93	68.946	64	26.1	Y	N	N	N	1390	1	-3	-6.80389	-16	-12	0.53	16	-17	0	-5	-15	-3.5
4	3	3	1	1	1	205	53	3.86	205	142	89	149	148.325	50	61.8	N	Y	Y	Y	628	-1	1	173	36	4.8	144	120	26	154	129.274	51	53.8	N	Y	Y	Y	1368	-3	-3	-19.0509	-32	-17	0.94	-61	-22	-63	5	-42	-8
4	3	3	3	2	4	164	38	4.31	286	146	70	169	200.941	60	61.8	Y	Y	N	Y	0	5	1	165	46	3.58	209	130	62	183	180.53	60	55.5	Y	Y	N	Y	3279	-3	-1	-20.4117	1	8	-0.73	-27	-16	-8	14	-45	-6.3
1	3	3	3	2		123	46	2.67	55	160	104	178	76.2035	56	29.8	Y	N	N	N	1680	3	1	123	46	2.67	55	138	96	82	69.8532	56	26.4	N	N	N	N	2304	-1	-3	-6.35029	0	0	0	0	-22	-8	-96	-14	-3.4
3	1	2	2	1	1	248	62	4	154	123	88	85	102.058	23	36.3	N	N	N	N	522	-1	4	220	55	4	177	125	76	81	92.5328	23	32.9	N	N	N	N	2317	3	-1	-9.52544	-28	-7	0	23	2	-12	-4	-21	-3.4
4	1	3	1	1	4	153	58	2.63	119	122	81	90	112.945	41	41.4	N	Y	N	N	697	5	2	153	58	2.63	119	110	78	90	102.512	41	36.5	N	N	N	N	3758	3	-3	-10.4326	0	0	0	0	-12	-3	0	-23	-4.9
4	1	3	1	1	1	151	47	3.21	123	135	91	96	153.314	37	47.1	N	Y	N	N	946	5	2	137	33	4.15	88	135	90	91	128.82	37	39.6	N	N	N	N	5574	3	-3	-24.494	-14	-14	0.94	-35	0	-1	-5	-54	-7.5
4	2	3	1	1	1	193	61	3.16	74	144	68	120	114.759	71	49.4	N	Y	N	N	850	3	-3	193	61	3.16	74	142	80	102	104.326	71	38.3	N	Y	N	N	146	-3	-3	-10.4326	0	0	0	0	-2	12	-18	-23	-11.1
3	1	1	2	2		228	52	4.38	195	102	70	84	93.8936	61	36.7	N	N	N	N	131	6	1	217	47	4.61	242	124	78	82	83.9146	61	32.8	N	N	N	N	1944	1	-1	-9.97903	-11	-5	0.23	47	22	8	-2	-22	-3.9
4	1	2	1	2	4	148	55	2.69	38	126	84	79	119.748	31	42.6	N	N	N	N	400	3	2	126	46	2.73	38	110	68	85	100.698	31	35.8	N	N	N	N	2886	-1	-3	-19.0509	-22	-9	0.04	0	-16	-16	6	-42	-6.8
3	2	3	3	2	4	223	52	4.28	258	130	72	100	87.9969	60	36.6	Y	Y	N	N	466	3	2	159	51	3.11	102	128	80	96	68.0389	60	27.4	Y	Y	N	N	2600	-3	-3	-19.9581	-64	-1	-1.17	-156	-2	8	-4	-44	-9.2
2	1	3	1	1	4	183	26	7.03	333	132	82	96	110.223	47	30.4	N	Y	N	N	3139	3	1	154	37	4.16	126	113	65	88	92.5328	47	25.5	N	N	N	N	2715	-3	-3	-17.6901	-29	11	-2.87	-207	-19	-17	-8	-39	-4.9
4	2	2	1	2	4	155	40	3.87	115	124	82	105	136.531	41	42	N	N	N	N	0	5	2	120	47	2.55	45	112	80	95	112.037	42	34.4	N	N	N	N	3076	-1	-3	-24.494	-35	7	-1.32	-70	-12	-2	-10	-54	-7.6
4	2	2	3	1		217	55	3.94	148	155	81	121	102.058	72	41.1	Y	N	N	N	0	3	1	201	44	4.56	148	125	76	110	92.0793	72	34.8	Y	N	N	N	487	-1	-1	-9.97903	-16	-11	0.62	0	-30	-5	-11	-22	-6.3
3	1	2	2	1	1	222	71	3.12	95	139	76	80	100.698	70	39.3	N	N	N	N	0	5	2	222	71	3.12	95	116	70	80	93.44	79	35.4	N	N	N	N	0	-1	1	-7.25748	0	0	0	0	-23	-6	0	-16	-3.9
1	1	2	1	1	4	218	82	2.65	72	120	64	92	66.2245	45	29.5	N	N	N	N	1674	1	1	179	79	2.26	39	100	62	84	56.699	45	25.2	N	N	N	N	2253	-1	-3	-9.52544	-39	-3	-0.39	-33	-20	-2	-8	-21	-4.3
2	1	2	3	1		180	54	3.33	92	132	76	85	95.2544	60	33.9	Y	N	N	N	1294	3	-3	224	46	4.86	144	108	70	90	86.1826	60	30.7	Y	N	N	N	2009	-1	-3	-9.07185	44	-8	1.53	52	-24	-6	5	-20	-3.2
3	1	2	2	2	1	255	74	3.44	242	121	72	87	106.141	39	38.9	N	N	N	N	337	3	-3	212	64	3.31	223	99	66	117	93.44	39	34.3	N	N	N	N	4782	-3	-3	-12.7006	-43	-10	-0.13	-19	-22	-6	30	-28	-4.6
3	3	3	2	1	4	206	51	4.03	108	112	72	140	97.5224	55	35.8	N	Y	N	N	239	5	1	201	45	4.46	82	112	80	103	85.729	56	31.4	N	Y	N	N	1376	-3	-3	-11.7934	-5	-6	0.43	-26	0	8	-37	-26	-4.4
3	1	3	1	2	4	208	49	4.24	174	136	80	97	124.738	64	37.3	N	Y	N	N	2376	5	2	208	49	4.24	174	109	73	97	104.78	65	31.3	N	Y	N	N	2883	3	-3	-19.9581	0	0	0	0	-27	-7	0	-44	-6
4	3	3	3	2	1	132	40	3.3	116	119	69	122	149.232	40	66.4	Y	Y	Y	N	263	3	2	95	33	2.87	69	122	80	90	121.563	40	37.4	Y	Y	Y	N	1704	-1	-3	-27.6691	-37	-7	-0.43	-47	3	11	-32	-61	-29
2	1	3	3	2	1	163	57	2.85	83	128	72	99	96.6152	63	31.4	Y	Y	N	N	1193	1	1	169	65	2.6	93	130	60	99	81.193	64	26.4	N	N	N	N	1103	-1	-3	-15.4221	6	8	-0.25	10	2	-12	0	-34	-5
2	1	3	1	1	4	246	83	2.96	174	116	78	91	87.9969	52	34.4	N	Y	N	N	823	-3	1	242	78	3.1	126	120	78	87	82.5538	53	31.2	N	Y	N	N	2324	-3	-1	-5.44311	-4	-5	0.14	-48	4	0	-4	-12	-3.2
1	1	2	1	1	4	171	60	2.85	142	122	72	99	68.946	50	26.9	N	N	N	N	2424	3	1	152	49	3.1	69	110	68	76	59.8742	50	23.4	N	N	N	N	1497	1	-3	-9.07185	-19	-11	0.25	-73	-12	-4	-23	-20	-3.5
2	1	2	1	1	4	183	55	3.32	109	114	80	80	74.3891	64	31	N	N	N	N	465	1	-3	164	44	3.72	87	120	77	85	62.5957	64	26.1	N	N	N	N	1844	-4	-3	-11.7934	-19	-11	0.4	-22	6	-3	5	-26	-4.9
1	1	2	1	1	4	155	78	1.98	49	110	82	82	77.1107	34	25.8	N	N	N	N	1036	1	-1	159	73	2.17	35	128	64	84	66.2245	35	22.2	N	N	N	N	2618	-1	-3	-10.8862	4	-5	0.19	-14	18	-18	2	-24	-3.6
2	1	2	3	1	4	187	60	3.11	190	120	70	92	89.8113	81	31	Y	N	N	N	125	5	-1	179	54	3.31	171	118	62	102	78.4715	81	27.1	Y	N	N	N	3700	-3	-3	-11.3398	-8	-6	0.2	-19	-2	-8	10	-25	-3.9
4	1	3	3	1	4	257	54	4.75	154	118	90	95	107.955	51	42.2	N	N	N	N	2659	5	2	164	42	3.9	163	148	92	81	91.1721	51	35.6	N	N	N	N	3489	-3	-3	-16.7829	-93	-12	-0.85	9	30	2	-14	-37	-6.6
4	1	1	1	1	4	159	55	2.89	121	112	74	94	111.584	32	40.9	N	N	N	N	12510	5	2	146	55	2.65	93	125	79	93	100.244	32	36.8	N	N	N	N	13254	-4	-3	-11.3398	-13	0	-0.24	-28	13	5	-1	-25	-4.1
1	1	2	3	1	4	183	53	3.45	157	132	82	86	72.5748	52	27.5	Y	N	N	N	1495	3	-1	162	51	3.17	133	122	90	86	62.1422	53	23.5	Y	N	N	N	1940	1	-3	-10.4326	-21	-2	-0.28	-24	-10	8	0	-23	-4
1	1	2	3	2	4	176	49	3.59	127	128	78	95	79.3787	61	25.8	Y	N	N	N	625	3	4	137	53	2.58	79	110	74	100	70.3068	61	22.9	Y	N	N	N	2104	-1	-3	-9.07185	-39	4	-1.01	-48	-18	-4	5	-20	-2.9
4	2	2	2	1	4	226	63	3.58	104	141	83	101	102.058	62	43.9	N	N	N	N	143	5	2	227	56	4.05	131	122	81	90	96.1616	62	41.4	N	N	N	N	350	-1	-3	-5.8967	1	-7	0.47	27	-19	-2	-11	-13	-2.5
1	2	2	1	2	4	214	38	5.63	233	140	88	101	101.151	56	27.1	N	N	N	N	517	5	1	214	38	5.63	233	133	77	101	86.6361	56	23.2	N	N	N	N	917	-1	1	-14.515	0	0	0	0	-7	-11	0	-32	-3.9
2	2	2	1	1	4	211	52	4.05	251	122	79	100	77.5643	57	30.3	N	N	N	N	1300	1	1	211	52	4.05	215	131	81	100	70.3068	57	27.5	N	N	N	N	3896	-1	1	-7.25748	0	0	0	-36	9	2	0	-16	-2.8
1	2	2	3	1	4	192	58	3.31	81	117	80	103	76.2035	57	28.8	Y	N	N	N	2097	5	2	161	70	2.3	96	124	78	85	72.1212	58	27.3	Y	N	N	N	4950	-3	-3	-4.08233	-31	12	-1.01	15	7	-2	-18	-9	-1.5
3	2	2	1	1	4	158	48	3.29	74	120	80	102	90.7185	54	36.6	N	N	N	N	1360	-1	-3	184	45	4.08	74	108	78	84	76.2035	54	30.7	N	N	N	N	806	-3	-3	-14.515	26	-3	0.79	0	-12	-2	-18	-32	-5.9
2	1	2	1	1	4	185	51	3.62	152	124	80	87	87.0897	57	31.9	N	N	N	N	2611	3	1	190	46	4.13	110	130	76	90	78.0179	57	28.6	N	N	N	N	2181	1	-3	-9.07185	5	-5	0.51	-42	6	-4	3	-20	-3.3
2	2	3	3	1	4	222	52	4.26	201	145	86	113	77.1107	70	33.2	Y	Y	N	N	108	3	1	176	52	3.38	183	114	78	107	69.3996	71	30.9	N	N	N	N	1457	-3	-3	-7.71107	-46	0	-0.88	-18	-31	-8	-6	-17	-2.3
3	2	3	1	1	4	197	49	4.02	376	144	93	124	105.233	54	38.6	N	Y	N	N	1559	3	-3	153	34	4.5	212	119	82	119	100.698	55	38.1	N	N	N	N	1936	1	-3	-4.53592	-44	-15	0.48	-164	-25	-11	-5	-10	-0.5
2	2	3	1	1	4	148	47	3.14	95	160	100	102	87.5433	68	31.1	N	Y	N	N	0	3	1	107	35	3.05	48	140	90	97	76.2035	69	26.3	N	Y	N	N	842	-4	-3	-11.3398	-41	-12	-0.09	-47	-20	-10	-5	-25	-4.8
2	2	3	3	1	2	184	50	3.68	162	110	78	107	83.0074	61	31.4	Y	Y	N	N	0	6	2	122	41	2.97	93	140	70	99	67.5853	61	26.4	Y	Y	N	N	2269	-3	-3	-15.4221	-62	-9	-0.71	-69	30	-8	-8	-34	-5
4	1	2	1	2	1	134	27	4.96	167	132	88	88	172.365	30	45.1	N	N	N	N	6257	3	2	135	29	4.65	219	122	70	84	155.582	31	40.7	N	N	N	N	3502	-1	-1	-16.7829	1	2	-0.31	52	-10	-18	-4	-37	-4.4
4	1	3	1	1	4	176	61	2.88	109	132	94	88	119.748	47	43.9	N	N	N	N	634	5	2	176	61	2.88	109	114	86	88	97.976	47	34.9	N	N	N	N	5812	-3	-3	-21.7724	0	0	0	0	-18	-8	0	-48	-9
2	1	1	1	1		214	77	2.77	63	111	75	83	84.8218	66	31.1	N	N	N	N	492	3	2	154	77	2	63	123	63	89	67.1317	66	24.6	N	N	N	N	1342	-4	-3	-17.6901	-60	0	-0.77	0	12	-12	6	-39	-6.5
3	1	2	3	2	4	167	35	4.77	173	127	79	95	96.6152	40	36.6	Y	N	N	N	237	5	2	125	35	3.57	71	94	58	95	74.8427	40	28.3	N	N	N	N	4068	-1	-3	-21.7724	-42	0	-1.2	-102	-33	-21	0	-48	-8.3
4	1	1	3	1	2	224	50	4.48	124	118	77	84	128.367	44	45.7	Y	N	N	N	408	1	2	150	36	4.16	83	124	77	93	107.955	44	38.4	Y	N	N	N	4738	-4	-3	-20.4117	-74	-14	-0.32	-41	6	0	9	-45	-7.3
4	3	3	3	2	1	152	51	2.98	113	148	72	146	128.367	78	43	Y	Y	Y	Y	226	5	-1	110	43	2.55	85	146	58	112	110.677	79	37.1	Y	Y	N	Y	545	1	1	-17.6901	-42	-8	-0.43	-28	-2	-14	-34	-39	-5.9
3	3	3	3	1	1	184	57	3.22	84	146	69	148	88.4505	79	35.7	Y	Y	N	N	124	5	1	221	42	5.26	151	132	70	124	78.9251	79	31.8	Y	Y	N	N	766	1	-3	-9.52544	37	-15	2.04	67	-14	1	-24	-21	-3.9
3	3	3	3	1		168	35	4.8	252	142	74	110	100.698	65	38.1	Y	Y	Y	N	2226	-1	1	162	35	4.62	222	148	70	109	88.4505	65	33.5	Y	Y	Y	N	2373	1	1	-12.247	-6	0	-0.18	-30	6	-4	-1	-27	-4.6
2	1	1	2	1	4	231	68	3.39	55	108	64	98	86.1826	58	32.6	N	N	N	N	274	5	2	197	48	4.1	78	123	85	100	73.482	58	27.8	N	N	N	N	998	-1	-3	-12.7006	-34	-20	0.71	23	15	21	2	-28	-4.8
2	1	3	2	1	1	221	38	5.81	171	149	80	95	85.729	61	31.4	N	Y	N	N	1174	1	2	186	33	5.63	297	134	72	100	77.1107	61	28.3	N	Y	N	N	1237	-4	-1	-8.61826	-35	-5	-0.18	126	-15	-8	5	-19	-3.1
2	2	3	3	1	1	214	67	3.19	130	122	76	101	76.2035	70	33.9	Y	Y	N	N	806	5	-1	152	53	2.86	92	122	84	97	72.1212	70	32.1	Y	Y	N	N	369	-3	-1	-4.08233	-62	-14	-0.33	-38	0	8	-4	-9	-1.8
2	2	3	3	1	1	194	44	4.4	160	118	60	106	85.2754	74	32.3	Y	Y	N	N	2552	3	2	194	47	4.12	160	110	68	103	78.4715	74	29.7	Y	Y	N	N	3686	-1	1	-6.80389	0	3	-0.28	0	-8	8	-3	-15	-2.6
2	2	3	3	1	1	199	60	3.31	121	101	67	100	91.6257	56	32.6	Y	Y	N	N	3157	-1	-1	178	45	3.95	137	102	78	108	81.6466	57	29	Y	Y	N	N	2172	-3	-1	-9.97903	-21	-15	0.64	16	1	11	8	-22	5.7
2	3	2	1	2	1	121	32	3.78	40	140	80	225	90.7185	41	32.3	N	N	N	Y	896	5	2	121	32	3.78	40	108	72	209	79.3787	42	28.2	N	N	N	Y	6426	-1	-3	-11.3398	0	0	0	0	-32	-8	-16	-25	-4.1
3	1	1	1	1	1	183	46	3.97	146	108	72	97	93.8936	30	35.5	N	N	N	N	3267	3	1	143	41	3.48	94	128	90	85	77.1107	30	30.1	N	N	N	N	3436	-3	-3	-16.7829	-40	-5	-0.49	-36	20	18	-12	-37	-5.4
4	3	2	1	1	4	162	47	3.44	79	127	77	112	129.274	48	48.9	N	N	Y	N	410	5	2	162	47	3.44	79	127	77	112	118.388	47	44.8	N	N	Y	N	877	-3	-3	-10.8862	0	0	0	0	0	0	0	-24	-4.1
1	1	2	1	1	4	181	50	3.62	44	135	88	97	67.1317	52	28	N	N	N	N	1022	3	-1	160	41	3.9	52	118	73	85	55.7919	52	22.5	N	N	N	N	2760	-3	-3	-11.3398	-21	-9	0.28	8	-17	-15	-12	-25	-5.5
2	1	2	1	1	4	206	61	3.37	159	126	84	84	78.0179	58	31.5	N	N	N	N	977	3	-3	180	56	3.21	104	120	80	86	64.4101	58	26	N	N	N	N	488	-4	-3	-13.6078	-26	-5	-0.16	-55	-6	-4	2	-30	-5.5
4	2	2	1	1	4	204	81	2.51	65	120	84	101	126.552	61	49.4	N	N	N	N	402	3	2	196	56	3.5	132	126	82	88	102.058	62	39.8	N	N	N	N	3792	-4	-3	-24.494	-8	-25	0.99	67	6	-2	-13	-54	-9.6
4	1	3	1	2		166	33	5.03	156	134	100	97	164.2	56	51.9	N	Y	N	N	598	5	-1	166	33	5.03	156	134	96	97	139.706	56	42.9	N	Y	N	N	2218	-3	-3	-24.494	0	0	0	0	0	-4	0	-54	-9
4	1	3	3	2		220	35	6.28	170	147	82	92	172.365	51	54.5	Y	Y	N	N	241	5	2	185	30	6.16	218	140	84	100	143.789	52	45.5	N	Y	N	N	3525	-1	-1	-28.5763	-35	-5	-0.12	48	-7	2	8	-63	-9
2	3	3	3	1	4	170	43	3.95	219	120	70	114	90.2649	56	33.1	Y	Y	Y	N	287	1	1	200	43	4.65	43	120	70	90	78.0179	56	29.5	Y	Y	Y	N	1711	-1	-1	-12.247	30	0	0.7	-176	0	0	-24	-27	-3.6
3	2	3	3	2	1	210	54	3.88	204	130	80	122	118.388	60	38.5	Y	Y	N	N	1552	3	-3	168	47	3.57	110	122	70	110	89.8113	61	29.2	N	N	N	N	2627	-3	-3	-28.5763	-42	-7	-0.31	-94	-8	-10	-12	-63	-9.3
3	3	3	.	1	1	320	34	9.41	659	150	78	138	113.852	53	37.1	N	Y	Y	N	361	6	4	125	37	3.37	127	118	72	90	83.461	54	27.2	N	Y	Y	N	3008	-4	-3	-30.3907	-195	3	-6.04	-532	-32	-6	-48	-67	-9.9
4	2	3	3	1	4	155	46	3.36	217	124	72	105	116.573	59	47	Y	Y	N	N	938	3	2	192	55	3.49	223	155	85	89	105.687	60	42.6	Y	Y	N	N	2156	5	1	-10.8862	37	9	0.13	6	31	13	-16	-24	-4.4
4	2	3	3	1		170	37	4.59	112	158	94	125	156.943	55	57.6	Y	Y	N	N	385	1	-1	151	29	5.2	100	120	80	96	131.088	55	46.6	Y	Y	N	N	1526	-3	-3	-25.8548	-19	-8	0.61	-12	-38	-14	-29	-57	-11
1	3	2	3	1	4	168	47	3.57	97	145	85	149	73.0284	39	28.5	Y	N	Y	N	309	5	1	109	33	3.3	84	123	74	85	62.5957	39	26.1	N	N	Y	N	2902	-3	-3	-10.4326	-59	-14	-0.27	-13	-22	-11	-64	-23	-2.4
1	1	2	2	1	4	267	85	3.14	116	116	80	93	82.5538	58	29.4	N	N	N	N	1238	5	4	185	54	3.42	118	108	76	86	69.3996	58	24.7	N	N	N	N	1905	-3	-3	-13.1542	-82	-31	0.28	2	-8	-4	-7	-29	-4.7
3	1	2	3	1	4	173	69	2.5	74	135	86	94	98.8831	59	35.2	Y	N	N	N	138	3	1	126	53	2.37	68	131	90	96	80.7394	60	28.7	Y	N	N	N	2717	-1	-3	-18.1437	-47	-16	-0.13	-6	-4	4	2	-40	-6.5
3	1	2	1	1	2	205	128	1.6	54	106	84	85	114.305	42	39.5	N	N	N	N	1687	5	2	194	57	3.4	53	106	68	74	101.151	43	34.9	N	N	N	N	2477	-1	-1	-13.1542	-11	-71	1.8	-1	0	-16	-11	-29	-4.6
4	1	1	1	1	1	152	36	4.22	98	118	76	84	134.717	31	47.9	N	N	N	N	1687	1	1	152	36	4.22	98	108	80	87	117.48	32	41.8	N	N	N	N	373	-3	-3	-17.2365	0	0	0	0	-10	4	3	-38	-6.1
4	3	1	3	1	1	173	40	4.32	189	142	70	176	124.738	58	47.2	Y	N	Y	N	0	5	2	197	45	4.37	104	132	78	124	107.955	58	40.8	N	N	Y	N	0	-3	-1	-16.7829	24	5	0.05	-85	-10	8	-52	-37	-6.4
3	3	3	3	1	4	150	45	3.33	67	122	94	93	88.9041	56	35.8	Y	N	Y	N	0	3	-1	129	39	3.3	121	110	76	88	68.0389	56	27.4	Y	N	Y	N	2120	-4	-3	-20.8652	-21	-6	-0.03	54	-12	-18	-5	-46	-8.4
2	2	3	3	2	4	207	54	3.83	62	120	86	103	101.151	59	30.2	Y	Y	N	N	749	5	1	130	37	3.51	55	108	64	98	89.3577	60	26	Y	Y	N	N	835	-1	-3	-11.7934	-77	-17	-0.32	-7	-12	-22	-5	-26	-4.2
4	1	3	3	1	1	233	41	5.68	134	102	62	97	119.295	44	43.8	N	Y	N	N	398	5	2	168	38	4.42	75	120	81	80	100.244	44	36.8	N	Y	N	N	772	1	-3	-19.0509	-65	-3	-1.26	-59	18	19	-17	-42	-7
3	2	2	2	1	1	227	62	3.66	130	122	82	118	96.1616	58	38.8	N	N	N	N	0	3	1	162	42	3.85	130	118	80	98	72.5748	58	29.3	N	N	N	N	2449	-3	-3	-23.5868	-65	-20	0.19	0	-4	-2	-20	-52	-9.5
2	2	1	1	1	2	163	40	4.07	110	104	74	100	92.0793	50	33.8	N	N	N	N	2144	3	1	131	36	3.63	105	110	70	73	73.0284	50	26.8	N	N	N	N	374	-4	-3	-19.0509	-32	-4	-0.44	-5	6	-4	-27	-42	-7
3	3	2	2	1	1	201	48	4.18	71	120	84	95	114.759	29	39.6	N	N	Y	N	0	5	1	163	35	4.65	96	120	84	88	89.8113	30	31	N	N	Y	N	1700	-1	-3	-24.9476	-38	-13	0.47	25	0	0	-7	-55	-8.6
4	2	2	3	2	1	294	49	6	185	120	68	110	134.717	40	45.2	Y	N	N	N	760	6	4	183	54	3.38	92	120	78	99	84.8218	40	27.6	N	N	N	N	3092	-3	2	-49.8952	-111	5	-2.62	-93	0	10	-11	-110	-17.6
2	1	1	2	1	2	234	53	4.41	163	118	64	89	84.3682	52	30.9	N	N	N	N	1086	3	4	169	53	3.18	109	122	84	88	77.1107	52	28.3	N	N	N	N	4692	1	-1	-7.25748	-65	0	-1.23	-54	4	20	-1	-16	-2.6
3	1	2	2	1	2	273	93	2.93	138	124	76	91	104.78	47	37.3	N	N	N	N	0	5	2	274	78	3.51	224	118	70	92	97.5224	46	34.7	N	N	N	N	2551	1	-1	-7.25748	1	-15	0.58	86	-6	-6	1	-16	-2.6
2	1	3	3	1	2	202	63	3.2	123	140	90	90	87.9969	52	32.3	Y	N	N	N	123	3	-1	146	45	3.24	74	110	80	82	69.3996	52	25.5	N	N	N	N	5347	-3	-3	-18.5973	-56	-18	0.04	-49	-30	-10	-8	-41	-6.8
4	1	2	1	1	4	178	46	3.86	172	140	80	96	116.12	49	41.3	N	N	N	N	1516	5	2	173	40	4.32	185	122	68	79	102.512	49	36.5	N	N	N	N	143	-1	-1	-13.6078	-5	-6	0.46	13	-18	-12	-17	-30	-4.8
3	3	3	1	2	1	195	41	4.75	235	152	84	263	128.367	65	39.5	N	Y	Y	N	0	6	2	199	37	5.37	220	136	70	142	112.945	65	34.7	N	Y	Y	N	359	-4	-1	-15.4221	4	-4	0.62	-15	-16	-14	-121	-34	-4.8
4	1	3	1	1	1	168	57	2.94	102	160	80	85	115.666	66	43.8	N	Y	N	N	162	5	1	153	44	3.47	103	138	70	94	97.5224	67	36.9	N	Y	N	N	310	-1	1	-18.1437	-15	-13	0.53	1	-22	-10	9	-40	-6.9
1	2	3	3	1	1	194	58	3.34	160	110	68	102	76.2035	54	28.8	Y	Y	N	N	242	3	1	196	47	4.17	150	108	80	95	57.1526	55	24.6	N	Y	N	N	1599	-3	-3	-19.0509	2	-11	0.83	-6	-2	12	-7	-42	-4.2
4	2	3	1	1		145	34	4.26	206	138	80	122	154.221	42	60.2	N	Y	N	N	215	5	-1	171	40	4.27	169	120	64	116	136.078	52	53.1	N	Y	N	N	3168	-4	-3	-18.1437	26	6	0.01	-37	-18	-16	-6	-40	-7.1
4	1	3	3	1	1	183	60	3.05	193	124	72	92	105.233	15	42.4	Y	Y	N	N	147	6	2	194	60	3.23	234	114	76	61	88.9041	51	35.8	Y	Y	N	N	941	-1	-1	-16.3293	11	0	0.18	41	-10	4	-31	-36	-6.6
2	1	1	3	1	4	243	57	4.26	106	118	70	94	102.512	47	33.4	N	N	N	N	4436	5	1	211	53	3.98	103	119	72	82	84.3682	48	28.3	N	N	N	N	2530	1	-3	-18.1437	-32	-4	-0.28	-3	1	2	-12	-40	-5.1
4	3	1	1	2		183	46	3.97	147	118	78	147	151.046	48	47.8	N	N	Y	N	480	3	-3	183	46	3.97	147	142	80	111	127.459	49	40.3	N	N	N	N	562	3	-3	-23.5868	0	0	0	0	24	2	-36	-52	-7.5
2	1	2	1	2	1	118	37	3.18	73	125	74	84	89.3577	31	34.9	N	N	N	N	985	5	2	111	42	2.64	37	113	65	75	83.0074	31	32.4	N	N	N	N	915	-1	-1	-6.35029	-7	5	-0.54	-36	-12	-9	-9	-14	-2.5
4	2	3	1	1	1	161	51	3.15	48	124	84	118	146.51	32	63.1	N	Y	N	N	0	5	2	144	44	3.27	50	122	80	83	125.191	33	50.5	N	Y	N	N	2407	-1	-1	-21.3188	-17	-7	0.12	2	-2	-4	-35	-47	-12.6
3	2	3	2	1		258	52	4.96	256	102	78	101	90.7185	45	36.6	N	Y	N	N	288	-1	-3	258	52	4.96	256	122	68	104	83.9146	46	33.8	N	Y	N	N	4598	-3	-3	-6.80389	0	0	0	0	20	-10	3	-15	-2.8
3	1	3	2	1	4	195	51	3.82	50	138	94	98	103.419	36	35.7	N	Y	N	N	3250	3	-3	171	42	4.07	45	138	90	83	87.5433	35	31.1	N	N	N	N	1068	-3	-1	-15.8757	-24	-9	0.25	-5	0	-4	-15	-35	-4.6
2	2	3	2	2	1	232	47	4.93	178	119	86	101	104.326	71	30.3	N	Y	N	N	2006	5	1	193	48	4.02	119	122	80	93	86.6361	71	25.2	Y	N	N	N	4561	-1	-1	-17.6901	-39	1	-0.91	-59	3	-6	-8	-39	-5.1
3	3	3	3	1	2	116	40	2.9	79	132	80	124	84.8218	56	35.3	Y	Y	Y	N	2394	6	2	106	39	2.71	46	122	76	103	69.8532	56	29.1	Y	N	Y	N	739	-4	-1	-14.9685	-10	-1	-0.19	-33	-10	-4	-21	-33	-6.2
3	1	2	1	1	4	191	44	4.34	150	124	70	96	112.945	52	36.8	N	N	N	N	158	5	2	149	37	4.02	99	127	73	92	93.8936	53	30.6	N	N	N	N	3649	-3	-3	-19.0509	-42	-7	-0.32	-51	3	3	-4	-42	-6.2
1	1	1	2	1	4	221	72	3.06	76	110	54	80	80.7394	63	29.6	N	N	N	N	427	5	1	173	58	2.98	50	102	50	91	68.4924	63	25.1	N	N	N	N	846	-1	-3	-12.247	-48	-14	-0.08	-26	-8	-4	11	-27	-4.5
2	1	2	3	2	4	162	52	3.11	100	120	54	78	99.7903	69	30.7	Y	N	N	N	574	3	1	211	45	4.68	113	110	58	92	83.0074	69	26.3	N	N	N	N	2577	-1	-3	-16.7829	49	-7	1.57	13	-10	4	14	-37	-4.4
2	2	2	3	1	1	158	47	3.36	178	124	84	103	87.0897	53	33	Y	N	N	N	2299	-1	-3	126	51	2.47	100	104	70	78	74.3891	53	27.3	Y	N	N	N	2834	-1	-3	-12.7006	-32	4	-0.89	-78	-20	-14	-25	-28	-5.7
4	1	2	2	2	1	212	33	6.42	235	135	64	94	183.251	44	58	N	N	N	N	2618	6	4	156	30	5.2	169	120	78	86	145.15	45	45.9	N	N	N	N	3379	-1	-1	-38.1018	-56	-3	-1.22	-66	-15	14	-8	-84	-12.1
2	1	3	1	1	1	220	84	2.61	123	138	90	92	94.3472	54	34.6	N	N	N	N	0	-3	-1	162	50	3.24	156	118	72	87	79.8323	55	29.3	N	N	N	N	1915	-4	4	-14.515	-58	-34	0.63	33	-20	-18	-5	-32	-5.3
2	1	3	2	1	1	228	36	6.33	219	142	80	92	92.0793	60	34.8	N	Y	N	N	0	5	1	184	37	4.97	190	122	82	119	73.482	60	27.8	N	N	N	N	2328	-3	-1	-18.5973	-44	1	-1.36	-29	-20	2	27	-41	-7
4	1	3	1	2	1	161	36	4.47	104	140	90	88	146.964	52	49.3	N	Y	N	N	1996	3	2	140	34	4.11	102	126	78	86	116.573	52	36.9	N	N	N	N	4684	-3	-1	-30.3907	-21	-2	-0.36	-2	-14	-12	-2	-67	-12.4
1	1	3	3	2	2	99	36	2.75	53	116	72	86	92.0793	53	28.3	Y	Y	N	N	725	5	4	123	51	2.41	66	114	66	79	78.9251	53	23.6	Y	N	N	N	334	-3	-3	-13.1542	24	15	-0.34	13	-2	-6	-7	-29	-4.7
3	1	3	2	1	4	206	55	3.74	85	134	83	96	92.0793	55	36	N	Y	N	N	650	3	1	159	51	3.11	103	110	68	88	73.9356	55	28	N	Y	N	N	2202	-3	-3	-18.1437	-47	-4	-0.63	18	-24	-15	-8	-40	-8
2	3	3	3	1	1	168	47	3.57	328	131	97	117	87.9969	67	34.4	Y	Y	Y	N	123	3	-3	139	44	3.15	125	136	81	99	69.8532	67	26.4	Y	Y	Y	N	2129	-1	-1	-18.1437	-29	-3	-0.42	-203	5	-16	-18	-40	-8
1	1	2	1	1	1	204	88	2.31	36	132	82	76	75.2963	59	29.4	N	N	N	N	1903	1	-3	169	63	2.68	63	118	67	76	58.5134	59	22.8	N	N	N	N	1699	-1	-3	-16.7829	-35	-25	0.37	27	-14	-15	0	-37	-6.6
2	1	1	1	2	4	166	72	2.3	61	112	78	95	116.573	48	33.9	N	N	N	N	8395	5	1	166	72	2.3	61	112	78	95	87.0897	49	25.3	N	N	N	N	4224	-3	-3	-29.4835	0	0	0	0	0	0	0	-65	-8.6
2	1	2	2	1	1	235	52	4.51	148	114	82	87	97.5224	56	34.7	N	N	N	N	2683	1	2	169	31	5.45	142	104	60	78	78.4715	56	27.9	N	N	N	N	6281	-4	-3	-19.0509	-66	-21	0.94	-6	-10	-22	-9	-42	-6.8
3	1	2	1	1	4	159	53	3	82	124	84	93	104.326	49	37.1	N	N	N	N	791	3	-1	111	35	3.17	73	124	84	93	81.6466	50	29	N	N	N	N	3648	-3	-3	-22.6796	-48	-18	0.17	-9	0	0	0	-50	-8.1
4	2	3	3	1	3	253	44	5.75	116	146	86	101	148.778	42	60	N	Y	N	N	0	6	1	194	35	5.54	100	146	86	95	121.563	43	49	N	Y	N	N	2015	-3	-3	-27.2155	-59	-9	-0.21	-16	0	0	-6	-60	-11
3	1	3	3	1	1	124	40	3.1	96	105	71	93	96.1616	58	35.3	Y	Y	N	N	1018	3	2	114	40	2.85	70	93	61	89	75.2963	58	27.6	Y	Y	N	N	2306	-3	1	-20.8652	-10	0	-0.25	-26	-12	-10	-4	-46	-7.7
1	2	3	2	1	2	220	40	5.5	137	140	86	112	77.5643	60	29.3	N	Y	N	N	246	3	2	159	38	4.18	184	122	74	105	63.9565	61	23.5	N	Y	N	N	1218	-3	1	-13.6078	-61	-2	-1.32	47	-18	-12	-7	-30	-5.8
4	3	3	1	1	1	155	41	3.78	101	132	82	62	128.367	32	47.1	N	Y	Y	Y	0	3	1	129	30	4.3	93	118	78	57	108.862	33	39.9	N	N	Y	Y	8547	-4	-3	-19.5045	-26	-11	0.52	-8	-14	-4	-5	-43	-7.2
3	1	3	3	1	1	146	46	3.17	149	128	80	97	94.8008	47	37	Y	Y	N	N	132	3	1	165	52	3.17	93	100	70	84	66.6781	48	26	Y	N	N	N	3089	-1	-3	-28.1227	19	6	0	-56	-28	-10	-13	-62	-11
1	1	3	3	1	1	163	53	3.07	64	120	85	86	85.2754	63	29.4	Y	Y	N	N	3259	-1	1	220	51	4.31	118	136	75	79	63.5029	63	21.9	N	N	N	N	2927	-3	-3	-21.7724	57	-2	1.24	54	16	-10	-7	-48	-7.5
2	1	3	3	1	4	177	50	3.54	105	124	81	85	100.244	54	33.6	Y	Y	N	N	106	3	2	155	47	3.29	57	147	88	93	74.8427	55	25.1	Y	Y	N	N	2336	-1	-3	-25.4012	-22	-3	-0.25	-48	23	7	8	-56	-8.5
3	1	3	1	1	4	227	46	4.93	335	127	91	69	98.4295	53	36.1	N	Y	N	N	312	3	1	197	43	4.58	132	117	72	80	82.5538	59	30.3	N	Y	N	N	2036	-1	-3	-15.8757	-30	-3	-0.35	-203	-10	-19	11	-35	-5.8
3	3	3	3	2	1	111	35	3.17	61	122	71	182	113.398	62	35.9	Y	Y	Y	N	0	5	2	91	37	2.45	63	121	74	123	93.44	62	29.6	Y	Y	Y	N	989	1	-1	-19.9581	-20	2	-0.72	2	-1	3	-59	-44	-6.3
1	3	3	3	1	1	149	64	2.32	91	140	70	106	80.2858	74	29.4	Y	Y	Y	N	1185	3	1	149	64	2.32	72	124	60	97	68.946	75	25.3	Y	Y	Y	N	1021	3	-1	-11.3398	0	0	0	-19	-16	-10	-9	-25	-4.1
3	2	2	1	2		192	156	1.23	115	124	88	103	107.501	49	35	N	N	N	N	624	5	2	95	38	2.5	337	120	84	87	80.2858	49	26.1	N	N	N	N	2268	-1	-3	-27.2155	-97	-118	1.27	222	-4	-4	-16	-60	-8.9
2	1	3	1	1	2	216	81	2.66	59	124	96	95	91.1721	48	33.4	N	N	N	N	0	5	-1	181	83	2.18	42	114	62	87	76.2035	49	28	N	N	N	N	3378	-3	-1	-14.9685	-35	2	-0.48	-17	-10	-34	-8	-33	-5.4
3	2	2	3	1	1	267	85	3.14	83	128	82	100	93.8936	51	36.7	N	N	N	N	298	3	-1	172	50	3.44	114	105	71	84	75.7499	52	29.6	N	N	N	N	1759	-3	-1	-18.1437	-95	-35	0.3	37	-23	-11	-16	-40	-7.1
2	1	1	1	1	1	194	72	2.69	49	102	70	79	83.461	23	31.6	N	N	N	N	117	3	4	160	50	3.2	62	100	71	81	68.0389	24	25.7	N	N	N	N	4166	-3	-3	-15.4221	-34	-22	0.51	13	-2	1	2	-34	-5.9
2	1	2	2	2	1	242	59	4.1	176	128	78	77	93.44	29	33.2	N	N	N	N	1653	5	4	228	50	4.56	192	115	86	80	71.6676	29	25.5	N	N	N	N	1812	-1	-1	-21.7724	-14	-9	0.46	16	-13	8	3	-48	-7.7
3	1	2	3	1	4	262	59	4.44	210	130	78	99	95.708	51	36.2	N	N	N	N	0	5	2	211	53	3.98	106	110	68	94	71.6676	51	27.1	N	N	N	N	3800	-3	-3	-24.0404	-51	-6	-0.46	-104	-20	-10	-5	-53	-9.1
4	1	2	1	2	1	190	32	5.93	222	120	80	91	185.973	46	49.9	N	N	N	N	590	5	2	147	34	4.32	79	120	64	79	135.624	47	36.4	N	N	N	N	1172	-4	-3	-50.3488	-43	2	-1.61	-143	0	-16	-12	-111	-13.5
4	1	2	1	1	1	209	68	3.07	90	102	80	76	128.367	47	41.8	N	N	N	N	60	5	-3	165	55	3	85	134	80	76	93.44	48	30.4	N	N	N	N	5351	-4	-3	-34.9266	-44	-13	-0.07	-5	32	0	0	-77	-11.4
4	1	2	2	1	3	227	72	3.15	115	130	88	83	119.748	47	41.3	N	N	N	N	167	3	-1	97	46	2.1	100	110	80	87	92.5328	47	31.9	N	N	N	N	2091	-3	-3	-27.2155	-130	-26	-1.05	-15	-20	-8	4	-60	-9.4
3	3	2	1	1	1	221	42	5.26	250	132	80	106	114.759	47	35.3	N	N	Y	N	0	5	4	137	41	3.34	69	114	62	82	84.3682	48	25.9	N	N	N	N	2187	-4	-3	-30.3907	-84	-1	-1.92	-181	-18	-18	-24	-67	-9.4
2	1	2	2	1	4	232	53	4.37	117	129	85	89	98.8831	47	34.1	N	N	N	N	184	3	-1	170	48	3.54	75	114	76	89	83.461	47	28.8	N	N	N	N	868	-1	-3	-15.4221	-62	-5	-0.83	-42	-15	-9	0	-34	-5.3
2	1	2	1	1	3	160	48	3.33	73	124	82	84	93.8936	37	34.4	N	N	N	N	0	5	1	157	52	3.01	72	118	78	86	79.8323	37	29.3	N	N	N	N	422	1	1	-14.0614	-3	4	-0.32	-1	-6	-4	2	-31	-5.1
2	2	1	3	1	1	161	46	3.5	155	112	60	101	82.5538	59	31.2	Y	N	N	N	115	3	2	129	42	3.07	84	92	60	75	66.6781	59	26	Y	N	N	N	866	-3	-3	-15.8757	-32	-4	-0.43	-71	-20	0	-26	-35	-5.2
4	1	2	1	1	1	215	75	2.86	53	123	83	80	112.945	56	40.2	N	N	N	N	1573	5	-1	187	72	2.59	48	118	71	84	96.6152	56	34.4	N	N	N	N	3181	-1	-1	-16.3293	-28	-3	-0.27	-5	-5	-12	4	-36	-5.8
2	1	1	2	1	4	246	70	3.51	98	108	72	91	85.2754	39	32.3	N	N	N	N	3803	3	-1	210	67	3.13	60	102	60	80	74.8427	39	28.3	N	N	N	N	1654	1	1	-10.4326	-36	-3	-0.38	-38	-6	-12	-11	-23	-4
1	1	1	2	1	3	223	62	3.59	61	104	78	84	73.0284	41	26.8	N	N	N	N	1163	3	-1	177	65	2.72	59	116	80	75	58.5134	41	21.5	N	N	N	N	2747	-1	-3	-14.515	-46	3	-0.87	-2	12	2	-9	-32	-5.3
2	1	2	1	1	4	207	64	3.23	72	148	82	90	84.8218	61	31.1	N	N	N	N	419	3	1	201	53	3.79	75	120	68	84	71.214	62	26.1	N	N	N	N	2137	-3	-3	-13.6078	-6	-11	0.56	3	-28	-14	-6	-30	-5
1	3	2	1	1	1	242	65	3.72	287	124	72	99	72.5748	53	25.8	N	N	Y	N	1835	1	-1	206	51	4.03	165	102	70	111	61.6886	54	22.6	N	N	Y	N	2357	-4	-3	-10.8862	-36	-14	0.31	-122	-22	-2	12	-24	-3.2
3	1	2	1	1	2	192	51	3.76	168	144	84	91	101.605	49	38.4	N	N	N	N	538	3	1	174	54	3.22	135	104	70	92	80.2858	50	30.4	N	N	N	N	1241	-1	-3	-21.3188	-18	3	-0.54	-33	-40	-14	1	-47	-8
2	3	3	3	1	1	134	49	2.73	63	110	72	102	69.8532	49	31.1	Y	Y	Y	N	1014	5	1	101	43	2.34	50	110	70	90	56.699	50	25.2	Y	Y	Y	N	1298	-3	-3	-13.1542	-33	-6	-0.39	-13	0	-2	-12	-29	-5.9
2	3	3	3	2	1	140	40	3.5	92	128	60	160	106.141	67	32.6	Y	Y	Y	Y	973	3	2	140	36	3.88	84	114	58	108	84.8218	68	26.8	Y	N	Y	N	3508	-3	-3	-21.3188	0	-4	0.38	-8	-14	-2	-52	-47	-5.8
3	2	3	3	1	4	228	36	6.33	307	138	98	104	101.605	57	35.1	Y	Y	N	N	1923	5	2	186	34	5.47	192	120	80	90	80.7394	58	27.9	Y	Y	N	N	1927	-1	-3	-20.8652	-42	-2	-0.86	-115	-18	-18	-14	-46	-7.2
4	3	3	3	1	4	177	46	3.84	192	78	11	231	122.016	62	47.6	Y	Y	Y	Y	387	5	2	105	30	3.5	143	112	72	81	103.419	62	40.4	Y	Y	Y	Y	1660	-4	-3	-18.5973	-72	-16	-0.34	-49	34	61	-150	-41	-7.2
3	3	3	3	2	1	201	49	4.1	146	138	88	136	117.934	42	39.5	Y	Y	Y	Y	998	3	-1	157	41	3.82	102	100	68	81	99.3367	67	33.3	Y	N	N	Y	1647	-3	-3	-18.5973	-44	-8	-0.28	-44	-38	-20	-55	-41	-6.2
4	3	3	3	2	1	121	52	2.32	90	128	80	242	128.367	52	44.3	Y	Y	Y	N	6392	3	2	97	60	1.61	43	124	78	181	102.058	52	35.2	Y	Y	Y	N	5394	-1	-1	-26.3084	-24	8	-0.71	-47	-4	-2	-61	-58	-9.1
4	3	3	3	2	4	127	47	2.7	86	125	44	122	129.727	74	43.5	Y	Y	Y	N	0	5	1	105	40	2.62	90	135	46	132	107.048	75	35.9	Y	Y	Y	N	812	-3	-3	-22.6796	-22	-7	-0.08	4	10	2	10	-50	-7.6
4	2	3	1	1	1	199	47	4.23	199	142	70	102	127.006	62	46.6	N	Y	N	N	1344	3	-3	173	32	5.4	212	112	68	82	104.326	63	38.3	N	N	N	N	2870	-3	-1	-22.6796	-26	-15	1.17	13	-30	-2	-20	-50	-8.3
4	1	3	1	2	1	159	29	5.48	146	163	116	75	138.346	45	42.5	N	N	N	N	0	5	2	119	31	3.83	96	110	70	86	102.965	45	30.8	N	N	N	N	2258	-3	-3	-35.3802	-40	2	-1.65	-50	-53	-46	11	-78	-11.7
2	1	3	1	1	2	177	62	2.85	64	147	104	81	87.9969	44	31.3	N	N	N	N	164	5	4	114	41	2.78	83	93	66	95	73.0284	44	26	N	N	N	N	1917	1	-1	-14.9685	-63	-21	-0.07	19	-54	-38	14	-33	-5.3
2	1	1	2	1	4	239	81	2.95	57	98	60	84	81.193	63	30.7	N	N	N	N	113	3	2	255	70	3.64	101	110	62	75	69.3996	63	26.3	N	N	N	N	1366	-3	1	-11.7934	16	-11	0.69	44	12	2	-9	-26	-4.4
3	1	2	1	1		187	36	5.19	201	127	82	89	95.708	42	35.1	N	N	N	N	235	3	2	131	33	3.96	91	109	82	81	77.1107	42	29.2	N	N	N	N	2650	-1	-3	-18.5973	-56	-3	-1.23	-110	-18	0	-8	-41	-5.9
2	1	1	1	1	3	173	58	2.98	180	118	74	93	70.7604	50	30.5	N	N	N	N	407	3	-1	151	75	2.01	92	96	62	103	51.2559	51	22.1	N	N	N	N	2683	-4	-3	-19.5045	-22	17	-0.97	-88	-22	-12	10	-43	-8.4
2	1	3	1	2	1	153	45	3.4	135	115	70	93	107.501	73	33	N	Y	N	N	3432	-1	1	143	39	3.66	165	113	76	80	96.6152	73	28.9	N	N	N	N	2658	-3	-1	-10.8862	-10	-6	0.26	30	-2	6	-13	-24	-4.1
4	2	3	3	1	1	162	81	2	93	130	74	105	131.088	52	48.1	Y	Y	N	N	0	6	4	154			109	136	82	88	112.945	52	41.4	Y	Y	N	N	598	-1	1	-18.1437	-8			16	6	8	-17	-40	-6.7
3	2	3	1	1	1	138	59	2.33	75	116	95	107	94.3472	51	36.8	N	Y	N	N	0	-1	1	125	53	2.35	71	134	93	114	83.0074	51	30.4	N	Y	N	N	3826	-3	-3	-11.3398	-13	-6	0.02	-4	18	-2	7	-25	-6.4
3	1	2	2	1	1	212	61	3.47	82	122	84	82	92.5328	26	35	N	N	N	N	2546	3	2	179	52	3.44	60	104	81	71	74.8427	26	28.3	N	N	N	N	2966	-1	-3	-17.6901	-33	-9	-0.03	-22	-18	-3	-11	-39	-6.7
4	1	2	1	1	1	157	58	2.7	157	130	82	99	127.913	63	48.4	N	N	N	N	630	5	1	135	38	3.55	69	118	66	81	68.0389	64	25.7	N	N	N	N	2744	-4	-3	-59.8742	-22	-20	0.85	-88	-12	-16	-18	-132	-22.7
4	3	3	3	1	1	151	61	2.47	139	138	78	131	125.645	74	40.9	Y	Y	N	N	1861	-1	1	174	66	2.63	156	118	76	99	87.9969	75	28.6	Y	Y	N	N	2103	-3	1	-37.6482	23	5	0.16	17	-20	-2	-32	-83	-12.3
2	1	3	1	1	1	128	42	3.04	112	122	70	88	80.7394	76	30.5	N	Y	N	N	256	3	1	170	42	4.04	269	104	62	85	63.9565	76	24.2	Y	N	N	N	124	-3	1	-16.7829	42	0	1	157	-18	-8	-3	-37	-6.3
1	2	1	3	1	4	155	46	3.36	76	114	58	110	81.6466	76	29	Y	N	N	N	259	3	2	141	46	3.06	168	110	80	101	71.6676	76	25.5	Y	N	N	N	1062	5	1	-9.97903	-14	0	-0.3	92	-4	22	-9	-22	-3.5
1	1	1	1	1	4	215	68	3.16	165	118	66	79	81.6466	28	29	N	N	N	N	418	1	-1	162	53	3.05	77	118	66	76	70.7604	29	25.2	N	N	N	N	2868	-3	-3	-10.8862	-53	-15	-0.11	-88	0	0	-3	-24	-3.8
3	1	2	3	2		262	43	6.09	135	130	60	83	124.284	39	39.3	Y	N	N	N	473	1	2	143	38	3.76	81	110	60	76	88.9041	40	28.1	Y	N	N	N	1748	-3	-3	-35.3802	-119	-5	-2.33	-54	-20	0	-7	-78	-11.2
3	2	3	3	2	1	232	45	5.15	118	120	78	101	118.388	60	35.4	Y	Y	N	N	668	1	2	203	53	3.83	66	120	68	90	95.708	60	28.6	Y	N	N	N	1711	-3	-3	-22.6796	-29	8	-1.32	-52	0	-10	-11	-50	-6.8
2	1	2	3	2	1	263	44	5.97	260	130	88	95	121.563	50	34.4	N	N	N	N	1236	5	1	185	52	3.55	94	114	71	191	91.1721	50	26.5	N	N	N	N	2934	-3	-3	-30.3907	-78	8	-2.42	-166	-16	-17	96	-67	-7.9
2	1	2	2	1	4	227	49	4.63	167	132	88	89	91.1721	56	32.4	N	N	N	N	0	1	4	218	53	4.11	81	114	72	87	69.3996	56	24.7	N	N	N	N	2832	-3	-3	-21.7724	-9	4	-0.52	-86	-18	-16	-2	-48	-7.7
3	1	2	2	2	1	237	70	3.38	136	112	84	94	115.666	57	37.6	N	N	N	N	0	5	2	213	66	3.22	83	104	70	95	75.2963	58	24.5	N	N	N	N	1952	-4	-3	-40.3697	-24	-4	-0.16	-53	-8	-14	1	-89	-13.1
3	2	2	1	2	2	143	42	3.4	79	124	78	105	117.934	42	37.3	N	N	N	N	2291	5	1	114	37	3.08	91	106	59	94	94.3472	43	29.8	N	N	N	N	1048	-1	-3	-23.5868	-29	-5	-0.32	12	-18	-19	-11	-52	-7.5
3	1	3	3	1	1	215	56	3.83	190	128	82	93	92.0793	64	37.1	Y	Y	N	N	292	1	-3	164	41	4	121	128	76	95	74.3891	65	30	Y	Y	N	N	1102	-3	-3	-17.6901	-51	-15	0.17	-69	0	-6	2	-39	-7.1
1	2	2	1	1	3	163	85	1.91	76	130	80	102	76.6571	29	28.1	N	N	N	N	789	1	1	136	59	2.3	90	106	80	86	59.8742	29	22	N	N	N	N	2659	-1	-3	-16.7829	-27	-26	0.39	14	-24	0	-16	-37	-6.1
2	1	2	1	1	1	124	35	3.54	83	122	80	91	91.1721	36	32.4	N	N	N	N	0	1	1	123	47	2.61	60	84	56	86	71.6676	37	24.7	N	N	N	N	2975	-1	-3	-19.5045	-1	12	-0.93	-23	-38	-24	-5	-43	-7.7
1	2	2	1	1	3	205	77	2.66	108	150	80	101	76.6571	69	29.9	N	N	N	N	36	5	1	217	72	3.01	105	120	70	95	70.3068	70	27.5	N	N	N	N	769	-4	1	-6.35029	12	-5	0.35	-3	-30	-10	-6	-14	-2.4
2	2	3	3	2	1	158	51	3.09	219	126	80	116	109.769	59	33.7	Y	Y	N	N	1968	5	1	137	53	2.58	98	136	80	109	89.3577	59	27.5	Y	N	N	N	4092	-3	-3	-20.4117	-21	2	-0.51	-121	10	0	-7	-45	-6.2
3	2	3	3	2	1	160	30	5.33	131	122	80	110	117.027	69	36	Y	Y	N	N	1727	3	2	113	38	2.97	75	116	60	99	88.4505	70	27.2	Y	N	N	N	2220	-1	-3	-28.5763	-47	8	-2.36	-43	-6	-20	-11	-63	-8.8
3	2	3	1	1		168	55	3.05	82	142	92	104	96.1616	41	36.4	N	Y	N	N	1486	1	-1	135	50	2.7	30	115	88	84	68.0389	42	25.7	N	N	N	N	548	-1	-3	-28.1227	-33	-5	-0.35	-52	-27	-4	-20	-62	-10.7
4	1	3	3	1		225	52	4.32	101	132	106	85	126.552	47	45	Y	Y	N	N	0	6	2	141	41	3.43	54	122	74	85	69.8532	47	24.9	N	N	N	N	5127	-4	-3	-56.699	-84	-11	-0.89	-47	-10	-32	0	-125	-20.1
2	1	3	3	2	1	172	52	3.3	89	120	70	91	83.9146	66	30.8	Y	Y	N	N	2220	-1	-3	133	38	3.5	73	118	70	104	71.6676	66	25.5	Y	Y	N	N	2669	-3	-3	-12.247	-39	-14	0.2	-16	-2	0	13	-27	-5.3
3	1	2	1	1	3	167	38	4.39	89	132	78	85	92.5328	37	36.1	N	N	N	N	1061	5	2	152	41	3.7	69	118	90	73	81.6466	38	31.9	N	N	N	N	3322	1	-1	-10.8862	-15	3	-0.69	-20	-14	12	-12	-24	-4.2
2	2	1	1	2	1	190	46	4.13	142	118	74	100	112.037	45	34.4	N	N	N	N	2002	3	2	148	50	2.96	57	95	59	92	83.9146	45	25.8	N	N	N	N	3325	-3	-3	-28.1227	-42	4	-1.17	-85	-23	-15	-8	-62	-8.6
1	1	1	1	1	3	235	94	2.5	86	112	68	83	78.0179	50	25.4	N	N	N	N	1798	1	4	152	69	2.2	56	110	70	75	65.7709	51	21.4	N	N	N	N	2614	-3	-1	-12.247	-83	-25	-0.3	-30	-2	2	-8	-27	-4
1	3	2	3	1	1	202	46	4.39	203	124	78	190	66.6781	43	26	Y	N	Y	N	93	5	2	142	46	3.08	112	99	65	98	59.8742	44	23.4	Y	N	Y	N	1503	-1	-3	-6.80389	-60	0	-1.31	-91	-25	-13	-92	-15	-2.6
3	2	3	3	1	4	169	51	3.31	106	160	92	117	92.5328	65	39.8	Y	Y	N	N	1599	1	-1	155	52	2.98	92	122	80	93	81.6466	65	35.1	Y	Y	N	N	1445	-1	-3	-10.8862	-14	1	-0.33	-14	-38	-12	-24	-24	-4.7
4	2	3	1	2	1	211	48	4.39	191	148	90	114	146.057	60	50.4	N	Y	N	N	0	3	1	157	41	3.82	155	122	70	96	108.409	60	37.4	N	Y	N	N	1944	-1	-1	-37.6482	-54	-7	-0.57	-36	-26	-20	-18	-83	-13
3	2	3	1	1	1	195	63	3.09	109	130	86	119	97.976	49	38.3	N	Y	N	N	182	6	2	198	69	2.86	61	128	86	93	73.482	49	28.7	N	Y	N	N	1102	-4	1	-24.494	3	6	-0.23	-48	-2	0	-26	-54	-9.6
2	3	3	3	2	1	170	38	4.47	129	124	72	183	93.44	53	31.3	Y	Y	Y	Y	2988	5	2	131	38	3.44	156	116	62	111	71.6676	54	24	N	N	N	N	2499	-3	-3	-21.7724	-39	0	-1.03	27	-8	-10	-72	-48	-7.3
4	3	2	3	2		187	44	4.25	185	120	70	198	123.831	59	40.3	Y	N	Y	N	131	5	2	169	47	3.59	111	124	50	140	106.594	60	34.7	Y	N	N	N	149	-3	-3	-17.2365	-18	3	-0.66	-74	4	-20	-58	-38	-5.6
4	1	1	1	1	4	181	46	3.93	102	110	70	97	126.099	41	49.2	N	N	N	N	176	6	2	146	45	3.24	141	118	80	84	107.955	42	42.2	N	N	N	N	151	-1	-1	-18.1437	-35	-1	-0.69	39	8	10	-13	-40	-7
3	2	3	2	2	4	213	43	4.95	103	128	80	115	129.274	81	39.7	N	Y	N	N	661	1	-3	182	40	4.55	151	114	75	96	102.058	82	30.5	N	Y	N	N	6708	-3	-1	-27.2155	-31	-3	-0.4	48	-14	-5	-19	-60	-9.2
4	2	3	2	1	4	201	53	3.79	70	123	74	106	117.934	63	42	N	Y	N	N	0	3	-3	156	51	3.05	91	117	70	87	95.2544	63	33.9	N	Y	N	N	2906	-1	-3	-22.6796	-45	-2	-0.74	21	-6	-4	-19	-50	-8.1
2	1	3	3	2	1	205	66	3.1	84	128	70	93	118.841	65	33.6	Y	Y	N	N	166	5	2	161	50	3.22	71	100	60	96	89.8113	66	25.4	N	N	N	N	2107	-3	-3	-29.0299	-44	-16	0.12	-13	-28	-10	3	-64	-8.2
4	3	3	3	2	4	177	33	5.36	280	121	82	137	123.377	47	45.3	Y	Y	Y	N	172	3	2	155	33	4.69	123	124	83	102	107.955	48	39.6	Y	Y	Y	N	1352	-3	-3	-15.4221	-22	0	-0.67	-157	3	1	-35	-34	-5.7
2	3	3	3	1	2	176	69	2.55	158	130	78	139	75.2963	61	32.4	Y	Y	Y	N	558	-3	-1	133	35	3.8	114	150	80	92	59.8742	60	25.8	Y	Y	Y	N	1098	-3	-3	-15.4221	-43	-34	1.25	-28	20	2	-47	-34	-6.6
4	3	3	3	2	4	155	28	5.53	418	140	70	145	111.13	73	42	Y	Y	N	N	608	5	2	111	32	3.46	98	140	60	105	89.3577	73	33.8	Y	Y	N	N	0	3	1	-21.7724	-44	4	-2.07	-320	0	-10	-40	-48	-8.2
2	1	2	1	1	2	211	55	3.83	193	104	80	74	89.3577	36	31.8	N	N	N	N	1786	1	2	164	41	4	133	90	68	73	68.4924	37	24.4	N	N	N	N	1595	-3	-3	-20.8652	-47	-14	0.17	-60	-14	-12	-1	-46	-7.4
3	1	1	1	1		135	43	3.13	96	112	64	80	103.873	46	39.3	N	N	N	N	598	5	4	137	50	2.74	86	102	60	85	84.3682	46	30.9	N	N	N	N	4117	3	1	-19.5045	2	7	-0.39	-10	-10	-4	5	-43	-8.4
1	1	3	2	1	4	233	43	5.41	170	128	90	79	67.5853	37	27.2	N	N	N	N	215	3	2	204	36	5.66	141	120	82	82	64.8637	38	26.2	N	N	N	N	972	3	-3	-2.72155	-29	-7	0.25	-29	-8	-8	3	-6	-1
1	1	3	3	1		258	39	6.61	174	142	70	96	111.584	39	29.2	N	Y	N	N	898	3	2	214	45	4.75	84	137	78	91	91.1721	40	30.6	N	Y	N	N	1921	-3	-3	-20.4117	-44	6	-1.86	-90	-5	8	-5	-45	1.4
2	2	2	1	1	1	137	55	2.49	63	120	60	101	101.151	38	34.9	N	N	N	N	767	5	1	129	54	2.38	50	110	60	98	80.7394	39	27.9	N	N	N	N	940	-1	-3	-20.4117	-8	-1	-0.11	-13	-10	0	-3	-45	-7
3	1	2	3	2		173	64	2.7	85	120	66	97	126.552	62	38.9	Y	N	N	N	1562	5	1	194	84	2.3	86	100	58	87	96.6152	63	29.7	Y	N	N	N	1885	-1	-3	-29.9371	21	20	-0.4	1	-20	-8	-10	-66	-9.2
2	3	3	3	2	1	121	37	3.27	141	120	74	130	117.934	66	33.4	Y	Y	Y	N	0	5	4	197	45	4.37	144	122	86	79	101.605	67	28	Y	N	N	N	6678	3	-3	-16.3293	76	8	1.1	3	2	12	-51	-36	-5.4
4	1	3	1	2		185	37	5	138	131	84	95	171.912	42	51.4	N	Y	N	N	0	5	4	122	51	2.39	43	121	84	93	118.841	43	35.5	N	N	N	N	2494	-3	-3	-53.0703	-63	14	-2.61	-95	-10	0	-2	-117	-15.9
4	3	3	1	1	1	204	41	4.97	173	136	74	86	209.56	51	76.9	N	Y	Y	Y	0	6	2	142	33	4.3	161	132	70	132	169.19	52	62.1	Y	Y	Y	Y	236	-3	1	-40.3697	-62	-8	-0.67	-12	-4	-4	46	-89	-14.8
3	1	3	3	1	1	167	57	2.92	75	142	82	84	103.419	56	37.9	Y	Y	N	N	0	3	4	145	60	2.41	69	131	78	92	72.5748	57	26.6	Y	Y	N	N	2355	-3	-3	-30.8443	-22	3	-0.51	-6	-11	-4	8	-68	-11.3
4	2	3	3	1	1	156	51	3.05	147	148	78	122	109.769	72	41.5	Y	Y	N	N	3549	5	-3	138	46	3	115	122	84	96	90.7185	72	34.3	Y	Y	N	N	0	3	-3	-19.0509	-18	-5	-0.05	-32	-26	6	-26	-42	-7.2
3	2	2	3	2	4	308	40	7.7	422	122	82	107	133.81	57	36.9	Y	N	N	N	187	5	1	208	45	4.62	110	132	78	85	98.4295	58	27.9	N	N	N	N	1860	-4	-1	-35.3802	-100	5	-3.08	-312	10	-4	-22	-78	-9
2	1	1	1	1	4	194	74	2.62	102	102	72	93	104.326	53	34	N	N	N	N	1343	1	1	192	88	2.18	58	120	78	88	84.3682	54	27.5	N	N	N	N	2053	-1	-3	-19.9581	-2	14	-0.44	-44	18	6	-5	-44	-6.5
2	1	1	1	1	4	165	41	4.02	121	98	68	81	89.8113	32	32.9	N	N	N	N	285	3	2	159	57	2.78	87	120	98	91	81.193	32	29.8	N	N	N	N	1360	1	-3	-8.61826	-6	16	-1.24	-34	22	30	10	-19	-3.1
1	1	2	3	1	4	266	70	3.8	150	126	76	86	85.2754	66	28.6	N	N	N	N	119	5	-1	250	76	3.28	140	116	82	102	74.8427	66	25.1	N	N	N	N	105	-1	1	-10.4326	-16	6	-0.52	-10	-10	6	16	-23	-3.5
3	2	2	3	1	2	171	54	3.16	126	118	82	122	89.8113	43	36.2	Y	N	N	N	2471	3	-3	184	61	3.01	179	110	88	120	85.729	43	34.6	Y	N	N	N	1900	-3	-3	-4.08233	13	7	-0.15	53	-8	6	-2	-9	-1.6
3	1	2	1	1	4	206	63	3.26	185	128	72	95	96.1616	44	35.3	N	N	N	N	1119	3	1	201	64	3.14	147	110	80	93	92.0793	44	33.8	N	N	N	N	1453	1	-1	-4.08233	-5	1	-0.12	-38	-18	8	-2	-9	-1.5
4	2	3	2	2	1	209	55	3.8	118	132	78	105	117.934	65	44.6	N	Y	N	N	728	3	1	185	67	2.76	93	138	78	84	108.862	66	41.2	N	Y	N	N	1133	3	-3	-9.07185	-24	12	-1.04	-25	6	0	-21	-20	-3.4
4	3	3	3	2	1	207	44	4.7	191	142	90	212	195.045	60	55.2	Y	Y	Y	N	0	5	2	149	38	3.92	138	130	80	94	161.479	60	45.7	Y	Y	N	N	2592	-3	-1	-33.5658	-58	-6	-0.78	-53	-12	-10	-118	-74	-9.5
3	1	3	3	1		186	43	4.32	216	130	68	96	94.3472	69	35.7	Y	Y	N	N	315	5	2	150	39	3.84	140	112	60	85	68.946	70	26.1	N	N	N	N	96	5	1	-25.4012	-36	-4	-0.48	-76	-18	-8	-11	-56	-9.6
4	2	3	3	1	4	212	40	5.3	154	142	90	112	136.985	56	48.7	Y	Y	N	N	435	3	-1	160	43	3.72	114	142	98	93	117.934	57	42	Y	Y	N	N	2746	-1	-3	-19.0509	-52	3	-1.58	-40	0	8	-19	-42	-6.7
4	2	3	2	1	4	214	70	3.05	70	140	92	100	148.325	61	49.7	N	N	N	N	0	5	2	198	69	2.86	59	118	74	97	117.027	62	38.1	N	Y	N	N	4479	-3	-3	-31.2979	-16	-1	-0.19	-11	-22	-18	-3	-69	-11.6
4	3	3	3	2	1	129	29	4.44	183	116	76	104	144.242	63	47	Y	Y	N	Y	201	-3	-3	115	30	3.83	170	122	77	167	121.109	64	39.4	Y	N	N	Y	1282	-3	-1	-23.1332	-14	1	-0.61	-13	6	1	63	-51	-7.6
4	1	3	1	1	1	142	54	2.62	96	130	98	96	140.614	35	45.8	N	Y	N	N	149	3	1	102	49	2.08	92	123	80	82	94.3472	36	30.7	N	N	N	N	2590	-4	-3	-46.2664	-40	-5	-0.54	-4	-7	-18	-14	-102	-15.1
4	1	2	2	2	1	213	50	4.26	129	112	80	97	152.861	53	51.2	N	N	N	N	214	5	1	195	53	3.67	93	130	78	95	121.109	54	41.8	N	N	N	N	12809	-3	-3	-31.7515	-18	3	-0.59	-36	18	-2	-2	-70	-9.4
4	1	3	3	2	1	153	46	3.32	109	97	71	94	185.066	64	55.3	Y	Y	N	N	0	1	-1	144	57	2.52	64	116	78	86	141.067	65	42.2	Y	Y	N	N	2687	-4	-3	-43.9985	-9	11	-0.8	-45	19	7	-8	-97	-13.1
1	1	2	1	1	4	159	58	2.74	52	120	60	85	77.1107	64	27.4	N	N	N	N	1482	3	-1	157	52	3.01	46	130	70	79	63.9565	65	23.5	N	N	N	N	3732	-1	-3	-13.1542	-2	-6	0.27	-6	10	10	-6	-29	-3.9
3	3	2	3	1		163	65	2.5	177	128	64	135	100.244	48	37.9	Y	N	Y	Y	530	3	1	154	50	3.08	140	116	68	122	87.9969	49	33.3	Y	N	Y	Y	677	-3	1	-12.247	-9	-15	0.58	-37	-12	4	-13	-27	-4.6
4	1	2	2	1		210	56	3.75	72	128	84	93	123.831	54	53.3	N	N	N	N	917	-3	-1	221	68	3.25	57	118	78	84	105.687	55	41.3	N	N	N	N	2672	-1	-3	-18.1437	11	12	-0.5	-15	-10	-6	-9	-40	-12
3	1	1	3	2	1	163	28	5.82	530	118	66	97	114.759	49	36.3	Y	N	N	N	2537	5	1	154	35	4.4	129	116	78	95	98.8831	50	31.3	Y	N	N	N	1221	-1	-1	-15.8757	-9	7	-1.42	-401	-2	12	-2	-35	-5
1	1	2	1	1	1	185	53	3.49	104	132	71	88	78.9251	58	28.9	N	N	N	N	3383	3	-1	138	58	2.37	68	128	80	81	64.8637	59	23.8	N	N	N	N	3096	3	-3	-14.0614	-47	5	-1.12	-36	-4	9	-7	-31	-5.1
2	1	1	1	1	3	167	37	4.51	96	104	78	93	97.0688	26	34.5	N	N	N	N	514	5	2	160	41	3.9	97	106	68	94	78.4715	27	27.9	N	N	N	N	6232	-3	-3	-18.5973	-7	4	-0.61	1	2	-10	1	-41	-6.6
3	2	3	3	2	4	158	37	4.27	150	134	70	105	117.934	66	36.3	Y	Y	N	N	1144	1	-1	145	36	4.02	110	160	80	95	102.512	67	31.5	Y	N	N	N	2139	-3	-3	-15.4221	-13	-1	-0.25	-40	26	10	-10	-34	-4.8
2	2	3	.	2	1	203	47	4.31	426	137	78	106	95.2544	66	33.9	N	Y	N	N	2621	5	2	169	65	2.6	94	158	81	87	81.6466	67	30.9	N	N	N	N	0	1	-1	-13.6078	-34	18	-1.71	-332	21	3	-19	-30	-3
4	3	3	3	1	1	150	43	3.48	188	133	83	145	233.146	57	85.5	Y	Y	Y	N	0	5	-3	153	42	3.64	201	137	85	103	170.097	58	62.4	Y	Y	Y	N	1260	-4	-1	-63.0493	3	-1	0.16	13	4	2	-42	-139	-23.1
1	1	2	2	1		230	62	3.7	140	106	80	83	73.0284	50	26	N	N	N	N	1653	3	-3	209	74	2.82	64	98	72	83	66.2245	51	23.6	N	N	N	N	2414	1	-3	-6.80389	-21	12	-0.88	-76	-8	-8	0	-15	-2.4
4	1	2	1	1		202	53	3.81	101	120	80	87	103.873	40	43.3	N	N	N	N	378	5	1	160	58	2.75	51	110	62	85	79.3787	40	33.1	N	N	N	N	2417	-3	-3	-24.494	-42	5	-1.06	-50	-10	-18	-2	-54	-10.2
3	1	2	3	1	1	193	41	4.7	202	112	88	94	95.2544	59	36	Y	N	N	N	924	1	-1	172	52	3.3	104	120	80	76	70.7604	60	26.8	Y	N	N	N	2151	-1	-3	-24.494	-21	11	-1.4	-98	8	-8	-18	-54	-9.2
2	1	2	3	1	2	269	56	4.8	213	124	80	96	76.6571	51	31.9	N	N	N	N	1861	5	1	237	52	4.55	197	120	80	98	64.8637	51	27	N	Y	N	N	3628	-4	-3	-11.7934	-32	-4	-0.25	-16	-4	0	2	-26	-4.9
4	1	2	1	1		192	47	4.08	80	124	78	97	114.305	46	40.7	N	N	N	N	0	5	2	179	55	3.25	63	108	70	83	100.244	47	35.7	N	N	N	N	760	-1	-3	-14.0614	-13	8	-0.83	-17	-16	-8	-14	-31	-5
1	1	1	2	1	1	227	48	4.72	235	108	78	91	78.0179	42	29.5	N	N	N	N	284	3	2	184	70	2.62	122	98	76	74	61.235	38	23.2	N	N	N	N	2320	-4	-1	-16.7829	-43	22	-2.1	-113	-10	-2	-17	-37	-6.3
4	1	2	3	1	1	213	53	4.01	91	122	80	96	116.573	47	42.8	Y	N	N	N	0	5	1	158	41	3.85	67	104	72	87	88.4505	48	32.4	N	N	N	N	2652	-3	-3	-28.1227	-55	-12	-0.16	-24	-18	-8	-9	-62	-10.4
2	1	3	3	1	1	175	72	2.43	68	110	80	93	92.9864	65	34.1	Y	Y	N	N	1378	3	1	151	62	2.43	72	120	74	74	82.5538	65	30.3	Y	Y	N	N	1238	1	-3	-10.4326	-24	-10	0	4	10	-6	-19	-23	-3.8
3	2	3	1	2	4	151	42	3.59	79	100	70	101	131.995	56	39.5	N	Y	N	N	4454	5	-1	165	58	2.84	70	140	80	82	78.0179	57	23.3	N	Y	N	N	5630	-4	-3	-53.9775	14	16	-0.75	-9	40	10	-19	-119	-16.2
4	2	3	3	1		166	45	3.68	285	110	82	101	112.945	52	47	Y	Y	N	N	0	5	1	191	45	4.24	247	122	82	88	92.9864	53	37.5	Y	Y	N	N	492	-3	1	-19.9581	25	0	0.56	-38	12	0	-13	-44	-9.5
4	3	3	1	1	1	167	43	3.88	177	106	70	125	117.48	59	43.1	N	Y	Y	N	164	5	1	189	61	3.09	133	110	66	123	105.233	60	38.6	N	N	N	N	2004	-1	-1	-12.247	22	18	-0.79	-44	4	-4	-2	-27	-4.5
2	3	3	3	2	1	218	38	5.73	240	162	72	177	101.605	68	32.1	Y	Y	Y	N	860	5	1	217	38	5.71	178	136	72	167	96.1616	68	30.4	Y	Y	N	N	3528	-1	-1	-5.44311	-1	0	-0.02	-62	-26	0	-10	-12	-1.7
2	1	3	3	1	4	221	48	4.6	203	140	76	98	92.0793	77	34.8	Y	Y	N	N	129	-3	2	194	51	3.8	123	115	59	96	78.0179	78	27.8	Y	Y	N	N	0	1	1	-14.0614	-27	3	-0.8	-80	-25	-17	-2	-31	-7
3	1	3	1	1	4	186	58	3.2	98	132	95	82	111.13	54	39.5	N	N	N	N	823	5	-1	244	43	5.67	194	125	88	90	86.6361	55	30.8	N	N	N	N	810	-4	-3	-24.494	58	-15	2.47	96	-7	-7	8	-54	-8.7
2	1	3	1	2	4	167	51	3.27	86	128	88	84	104.326	57	32.1	N	Y	N	N	331	5	1	129	46	2.8	64	123	78	83	82.1002	57	25.2	N	Y	N	N	1318	-3	-3	-22.226	-38	-5	-0.47	-22	-5	-10	-1	-49	-6.9
3	2	2	2	1	1	245	52	4.71	210	173	88	117	107.048	54	39.3	N	N	N	N	1894	5	-1	213	54	3.94	99	137	84	101	92.9864	55	34.1	N	N	N	N	3359	-3	-1	-14.0614	-32	2	-0.77	-111	-36	-4	-16	-31	-5.2
3	2	2	1	1	1	206	62	3.32	151	143	87	111	110.223	53	36.9	N	N	N	N	583	3	-1	139	53	2.62	60	119	65	99	73.0284	54	24.5	N	N	N	N	5420	-4	-1	-37.1946	-67	-9	-0.7	-91	-24	-22	-12	-82	-12.4
3	3	2	2	2		263	38	6.92	395	156	82	140	103.419	48	35.7	N	N	Y	Y	400	5	2	144	40	3.6	97	120	67	87	73.9356	49	27.1	N	N	N	N	1239	-3	1	-29.4835	-119	2	-3.32	-298	-36	-15	-53	-65	-8.6
2	1	1	2	1	1	227	58	3.91	74	114	71	99	85.2754	49	31.3	N	N	N	N	119	5	2	196	51	3.84	75	128	70	97	68.0389	50	25	N	N	N	N	2914	-3	-3	-17.2365	-31	-7	-0.07	1	14	-1	-2	-38	-6.3
4	1	1	1	1		207	59	3.5	123	168	72	98	143.789	46	58	N	N	N	N	735	6	4	167	52	3.21	57	128	72	95	121.563	47	49	N	N	N	N	879	-1	-3	-22.226	-40	-7	-0.29	-66	-40	0	-3	-49	-9
4	3	1	1	2	4	139	38	3.65	139	118	76	138	134.717	54	40.3	N	N	N	N	188	1	1	140	44	3.18	140	120	76	106	122.47	55	34.7	N	N	N	N	3960	-3	-3	-12.247	1	6	-0.47	1	2	0	-32	-27	-5.6
3	1	1	2	1	1	201	50	4.02	87	106	62	94	101.605	41	35.1	N	N	N	N	142	5	1	166	56	2.96	62	114	60	76	76.2035	42	27.1	N	N	N	N	712	-1	-3	-25.4012	-35	6	-1.06	-25	8	-2	-18	-56	-8
4	2	2	3	2	4	178	40	4.45	236	128	89	105	158.757	66	43.7	Y	N	N	N	1008	-1	-1	141	31	4.54	251	108	69	105	137.892	67	38	Y	Y	N	N	3137	-3	-3	-20.8652	-37	-9	0.09	15	-20	-20	0	-46	-5.7
3	2	2	3	2	1	145	53	2.73	244	130	84	106	112.491	47	35.6	Y	N	N	N	357	1	-3	141	46	3.06	182	102	68	84	84.3682	48	26.7	Y	N	N	N	2562	-1	-3	-28.1227	-4	-7	0.33	-62	-28	-16	-22	-62	-8.9
3	2	3	3	2	1	184	40	4.6	174	110	70	100	112.491	68	35.6	Y	Y	N	N	1190	5	1	159	51	3.11	80	122	70	102	92.0793	69	29.1	Y	N	N	N	292	-1	-3	-20.4117	-25	11	-1.49	-94	12	0	2	-45	-6.5
3	1	3	1	1	4	182	95	1.91	74	110	70	87	100.698	63	38.1	N	Y	N	N	1066	3	-1	158	66	2.39	43	108	70	88	74.8427	63	28.3	N	Y	N	N	105	-1	-3	-25.8548	-24	-29	0.48	-31	-2	0	1	-57	-9.8
3	2	3	3	1	1	226	47	4.8	362	129	83	101	87.9969	64	37.9	Y	Y	N	N	466	3	-1	169	58	2.91	269	131	54	78	78.0179	65	33.6	Y	Y	N	N	188	-4	-3	-9.97903	-57	11	-1.89	-93	2	-29	-23	-22	-4.3
4	2	3	3	2	1	201	34	5.91	202	142	62	109	135.171	64	44	Y	Y	N	N	1740	5	-3	172	30	5.73	285	120	78	83	105.233	65	35.3	Y	N	N	N	4748	-4	-3	-29.9371	-29	-4	-0.18	83	-22	16	-26	-66	-8.7
2	3	3	1	1		127	52	2.44	63	135	85	133	74.8427	61	30.2	N	Y	Y	N	238	-3	-1	132	63	2.09	63	153	83	101	61.235	62	24.7	N	Y	Y	N	680	-1	-3	-13.6078	5	11	-0.35	0	18	-2	-32	-30	-5.5
4	3	3	1	1	1	178	33	5.39	325	118	78	138	171.912	45	57.6	N	Y	Y	N	240	1	1	159	48	3.31	94	110	80	75	122.47	46	41	N	Y	Y	N	3960	-4	-3	-49.4416	-19	15	-2.08	-231	-8	2	-63	-109	-16.6
4	1	3	3	1	1	190	62	3.06	89	108	84	87	121.563	55	44.6	Y	Y	N	N	922	-3	-1	221	61	3.62	77	122	84	92	97.5224	56	35.8	Y	N	N	N	5091	-4	-3	-24.0404	31	-1	0.56	-12	14	0	5	-53	-8.8
4	2	3	1	1	2	140	43	3.25	142	112	78	101	116.573	40	41.5	N	Y	N	N	2525	5	1	135	29	4.65	135	120	81	94	88.4505	41	31.5	N	Y	N	N	6297	-4	-3	-28.1227	-5	-14	1.4	-7	8	3	-7	-62	-10
4	2	1	1	2	1	172	32	5.37	202	118	78	108	136.985	55	43.3	N	N	N	N	1015	5	1	172	32	5.37	202	124	84	96	103.873	56	31.9	N	N	N	N	2803	-1	-3	-33.1122	0	0	0	0	6	6	-12	-73	-11.4
1	3	2	3	1		161	95	1.69	82	131	80	89	80.2858	45	29.4	Y	N	Y	Y	2426	-3	2	159	78	2.03	54	130	85	108	76.6571	46	28.1	Y	N	N	N	3488	3	-1	-3.62874	-2	-17	0.34	-28	-1	5	19	-8	-1.3
2	3	3	3	1	4	159	43	3.69	169	122	70	145	94.3472	67	34.6	Y	Y	Y	N	1731	5	-3	192	61	3.14	130	130	64	108	79.3787	68	30	Y	Y	N	N	1549	-1	-3	-14.9685	33	18	-0.55	-39	8	-6	-37	-33	-4.6
4	1	3	3	2	1	128	32	4	221	115	91	91	147.418	53	41.7	Y	Y	N	N	2708	-1	2	135	43	3.13	126	130	83	92	130.181	56	35.9	Y	Y	N	N	1378	-3	1	-17.2365	7	11	-0.87	-95	15	-8	1	-38	-5.8
3	3	3	3	2		168	66	2.54	102	124	80	109	117.027	65	38.1	Y	Y	Y	N	1878	5	1	152	65	2.33	102	108	66	135	98.4295	66	33	N	Y	Y	N	3385	1	1	-18.5973	-16	-1	-0.21	0	-16	-14	26	-41	-5.1
3	1	2	2	2	1	195	43	4.53	55	124	86	94	109.769	35	37.9	N	N	N	N	348	5	4	158	40	3.95	44	114	75	84	90.7185	36	31.3	N	N	N	N	3672	-1	-3	-19.0509	-37	-3	-0.58	-11	-10	-11	-10	-42	-6.6
4	2	3	2	2	1	202	48	4.2	91	152	79	103	188.241	56	53.3	N	Y	N	N	263	1	1	172	55	3.12	101	122	74	90	122.47	57	34.7	N	Y	N	N	3002	-1	-3	-65.7709	-30	7	-1.08	10	-30	-5	-13	-145	-18.6
4	3	3	3	2		163	47	3.46	144	108	60	133	164.2	68	50.5	Y	Y	N	Y	4344	-3	4	133	36	3.69	130	136	66	107	161.025	69	49.5	Y	Y	N	Y	2849	-1	-1	-3.17515	-30	-11	0.23	-14	28	6	-26	-7	-1
4	2	3	1	2	1	206	48	4.29	151	122	78	103	114.305	44	40.7	N	Y	N	N	0	5	1	154	52	2.96	33	122	84	106	85.729	45	31.4	N	N	N	N	635	-1	-3	-28.5763	-52	4	-1.33	-118	0	6	3	-63	-9.3
4	1	3	3	1	4	173	48	3.6	89	122	85	97	214.549	40	59.1	Y	Y	N	N	300	3	4	190	40	4.75	193	129	78	91	195.498	41	53.9	Y	Y	N	N	9884	1	-1	-19.0509	17	-8	1.15	104	7	-7	-6	-42	-5.2
3	1	3	1	2	1	186	58	3.2	108	120	76	91	121.563	35	35.4	N	Y	N	N	643	5	1	159	75	2.12	41	142	70	80	91.6257	36	26.6	N	N	N	N	5155	-3	-3	-29.9371	-27	17	-1.08	-67	22	-6	-11	-66	-8.8
4	3	3	3	1	4	141	58	2.43	91	130	80	146	136.078	48	49.9	Y	Y	Y	N	190	5	2	144	65	2.21	61	116	72	70	99.7903	49	36.6	Y	Y	N	N	2746	-3	-3	-36.2874	3	7	-0.22	-30	-14	-8	-76	-80	-13.3
2	2	2	1	1		211	70	3.01	128	130	74	101	75.2963	77	32.4	N	N	N	N	239	-3	2	190	77	2.46	105	126	75	108	63.5029	78	19	N	N	N	N	1490	-3	-3	-11.7934	-21	7	-0.55	-23	-4	1	7	-26	-13.4
2	1	2	3	1	1	279	47	5.93	198	128	73	90	90.7185	66	32.3	N	N	N	N	0	5	1	212	43	4.93	149	125	79	92	77.5643	67	26.8	N	N	N	N	108	-1	2	-13.1542	-67	-4	-1	-49	-3	6	2	-29	-5.5
4	1	1	1	1	4	173	48	3.6	63	180	72	84	124.738	51	43.1	N	N	N	N	528	3	-1	196	48	4.08	64	112	76	89	110.677	52	38.2	N	N	N	N	3065	-3	-3	-14.0614	23	0	0.48	1	-68	4	5	-31	-4.9
1	1	1	3	1	4	261	77	3.38	51	102	70	88	75.7499	55	28.7	N	N	N	N	240	1	4	195	73	2.67	50	110	60	77	64.8637	56	24.5	N	N	N	N	1670	-3	-3	-10.8862	-66	-4	-0.71	-1	8	-10	-11	-24	-4.2
4	1	3	3	2	3	135	32	4.21	167	116	80	93	138.346	61	43.8	Y	Y	N	N	1708	6	-1	97	33	2.93	100	109	75	92	101.605	63	32.1	Y	Y	N	N	3745	-4	1	-36.741	-38	1	-1.28	-67	-7	-5	-1	-81	-11.7
4	1	3	1	2	1	191	52	3.67	185	162	82	92	247.208	37	68.1	N	Y	N	N	115	6	4	178	42	4.23	151	118	70	87	168.736	38	46.5	N	Y	N	N	7495	-3	2	-78.4715	-13	-10	0.56	-34	-44	-12	-5	-173	-21.6
3	1	3	3	2	1	100	28	3.57	75	149	88	88	118.841	42	38.7	Y	Y	N	N	2047	3	1	190	42	4.52	73	117	76	99	98.4295	43	31.1	N	N	N	N	5494	-1	-3	-20.4117	90	14	0.95	-2	-32	-12	11	-45	-7.6
2	3	3	3	1		162	76	2.13	54	154	80	137	89.3577	68	30.8	Y	Y	N	N	0	-1	-3	137	68	2.01	73	147	73	96	67.1317	69	22.5	N	N	N	N	0	-4	-3	-22.226	-25	-8	-0.12	19	-7	-7	-41	-49	-8.3
2	1	3	3	1		151	48	3.14	131	141	81	96	94.3472	67	30.7	Y	Y	N	N	0	5	4	146	52	2.8	103	144	70	105	85.729	68	27.9	Y	Y	N	N	272	3	2	-8.61826	-5	4	-0.34	-28	3	-11	9	-19	-2.8
3	2	3	1	1	1	197	60	3.28	124	118	82	102	103.873	51	39.3	N	Y	N	N	457	5	2	141	54	2.61	126	134	84	163	77.5643	52	29.3	N	N	N	N	1053	1	-3	-26.3084	-56	-6	-0.67	2	16	2	61	-58	-10
2	3	3	3	2	1	94	32	2.93	169	154	94	138	97.5224	67	32.7	Y	Y	Y	Y	0	5	2	120	35	3.42	259	161	95	173	95.708	67	32.1	Y	Y	Y	Y	1243	1	1	-1.81437	26	3	0.49	90	7	1	35	-4	-0.6
3	1	3	1	1	4	215	39	5.51	233	150	94	88	90.7185	35	39.1	N	N	N	N	2459	1	1	218	53	4.11	159	122	79	70	69.3996	35	28.9	N	Y	N	N	2646	-1	-3	-21.3188	3	14	-1.4	-74	-28	-15	-18	-47	-10.2
3	2	2	1	1	1	198	63	3.14	69	120	78	103	96.1616	61	37.5	N	N	N	N	305	3	-1	157	51	3.07	63	106	72	92	75.7499	62	26.9	N	N	N	N	2098	-3	-3	-20.4117	-41	-12	-0.07	-6	-14	-6	-11	-45	-10.6
1	1	1	1	2	3	142	39	3.64	88	112	70	77	99.3367	53	29.7	N	N	N	N	2015	3	1	202	43	4.69	233	110	75	100	90.7185	54	27.1	N	N	N	N	3003	1	-3	-8.61826	60	4	1.05	145	-2	5	23	-19	-2.6
4	3	3	1	1	1	174	37	4.7	156	154	103	126	117.027	53	47.2	N	N	N	N	908	3	-3	130	39	3.33	65	107	61	78	69.8532	54	28.2	N	N	N	N	4265	-4	-3	-47.1736	-44	2	-1.37	-91	-47	-42	-48	-104	-19
4	3	3	3	1	1	156	58	2.68	83	126	71	117	136.531	45	45.8	Y	Y	Y	N	2785	5	1	159	59	2.69	73	123	74	125	123.831	46	40.3	Y	Y	Y	N	5384	-1	-3	-12.7006	3	1	0.01	-10	-3	3	8	-28	-5.5
2	2	3	3	1	4	173	63	2.74	73	100	72	108	91.1721	59	34.5	Y	Y	N	N	0	3	4	132	65	2.03	28	102	62	97	64.4101	59	24.4	Y	Y	N	N	4659	1	-3	-26.7619	-41	2	-0.71	-45	2	-10	-11	-59	-10.1
3	3	3	3	2	1	206	33	6.24	405	139	95	319	105.687	57	37.6	Y	Y	Y	Y	373	3	-3	168	40	4.2	60	144	74	84	75.2963	58	26.8	N	Y	Y	N	5859	-3	1	-30.3907	-38	7	-2.04	-345	5	-21	-235	-67	-10.8
2	1	3	1	1	2	186	49	3.79	90	100	70	89	89.3577	53	33.8	N	Y	N	N	0	5	1	142	51	2.78	54	100	66	65	57.1526	54	21.6	N	N	N	N	2748	-4	-3	-32.2051	-44	2	-1.01	-36	0	-4	-24	-71	-12.2
1	2	1	1	1	4	181	47	3.85	183	102	70	104	82.5538	41	29.4	N	N	N	N	1825	3	1	217	48	4.52	144	108	72	100	81.6466	42	29	N	N	N	N	1459	-1	-3	-0.907185	36	1	0.67	-39	6	2	-4	-2	-0.4
2	1	1	1	1	3	176	60	2.93	85	112	68	96	83.461	46	30.6	N	N	N	N	1124	3	1	149	55	2.7	66	98	68	71	60.7814	47	21.6	N	N	N	N	1118	1	-3	-22.6796	-27	-5	-0.23	-19	-14	0	-25	-50	-9
2	2	2	1	2	4	188	44	4.27	134	124	78	102	100.698	48	34.8	N	N	N	N	4875	1	1	168	45	3.73	94	102	70	98	95.708	49	33	N	N	N	N	2245	-1	-3	-4.98952	-20	1	-0.54	-40	-22	-8	-4	-11	-1.8
2	1	3	1	1	4	171	36	4.75	161	111	77	81	111.584	53	34.3	N	Y	N	N	472	3	-1	163	39	4.17	128	111	77	100	97.5224	55	30	N	Y	N	N	1829	-3	-3	-14.0614	-8	3	-0.58	-33	0	0	19	-31	-4.3
4	3	3	2	2	4	210	44	4.77	169	148	83	146	151.5	59	45.3	N	Y	Y	Y	1764	5	1	188	53	3.54	151	124	78	178	123.377	60	37.9	Y	Y	Y	Y	1602	1	-3	-28.1227	-22	9	-1.23	-18	-24	-5	32	-62	-7.4
4	1	1	1	1	1	186	28	6.64	198	108	74	98	123.377	31	43.9	N	N	N	N	1874	5	2	203	27	7.51	173	143	105	82	109.316	31	38.9	N	N	N	N	1407	-4	-3	-14.0614	17	-1	0.87	-25	35	31	-16	-31	-5
2	1	2	2	1	1	224	57	3.92	85	122	80	89	98.4295	57	32	N	N	N	N	1458	-1	-3	221	57	3.87	67	120	79	76	70.7604	58	23.7	N	N	N	N	2165	-1	-3	-27.6691	-3	0	-0.05	-18	-2	-1	-13	-61	-8.3
4	3	3	3	1	1	189	37	5.1	190	144	60	214	112.945	65	45.5	Y	Y	Y	Y	0	5	2	176	42	4.19	63	122	60	96	63.0493	66	25.4	Y	N	N	N	1957	-4	-3	-49.8952	-13	5	-0.91	-127	-22	0	-118	-110	-20.1
4	2	3	3	1	4	183	72	2.54	100	134	84	100	116.12	62	42.6	Y	Y	N	N	668	5	1	136	60	2.26	73	119	77	86	82.5538	63	30.3	N	N	N	N	1936	-3	-3	-33.5658	-47	-12	-0.28	-27	-15	-7	-14	-74	-12.3
4	2	3	3	1	3	174	37	4.7	134	132	82	100	136.078	58	51.5	Y	Y	N	N	0	5	-1	195	41	4.75	76	118	76	89	86.1826	59	32.6	N	N	N	N	2941	-1	-3	-49.8952	21	4	0.05	-58	-14	-6	-11	-110	-18.9
1	3	3	1	2	4	146	39	3.74	176	100	70	98	89.8113	55	28.4	N	Y	Y	Y	1925	-4	-3	153	36	4.25	136	117	74	103	94.8008	56	30	Y	N	Y	Y	2550	-1	-3	4.98952	7	-3	0.51	-40	17	4	5	11	1.6
3	1	1	2	1		211	42	5.02	191	118	74	93	89.8113	46	36.2	N	N	N	N	2893	1	-3	162	52	3.11	44	108	62	86	58.0598	48	23.4	N	N	N	N	2121	-3	-3	-31.7515	-49	10	-1.91	-147	-10	-12	-7	-70	-12.8
2	1	2	1	1		226	96	2.35	64	120	76	92	78.9251	67	31.8	N	N	N	N	1981	3	2	195	95	2.05	47	100	60	85	58.0598	68	24.2	N	N	N	N	1597	-1	2	-20.8652	-31	-1	-0.3	-17	-20	-16	-7	-46	-7.6
2	3	1	3	1	1	256	44	5.81	172	106	70	108	100.244	45	34.6	Y	N	Y	N	743	5	4	157	44	3.56	98	102	68	77	82.1002	46	27.5	Y	N	Y	N	1028	-1	-3	-18.1437	-99	0	-2.25	-74	-4	-2	-31	-40	-7.1
3	2	2	3	1	4	286	72	3.97	213	120	76	123	88.9041	65	35.8	N	N	N	N	1667	-3	-3	273	71	3.84	170	124	80	115	76.6571	67	29.9	N	N	N	N	3614	-3	-3	-12.247	-13	-1	-0.13	-43	4	4	-8	-27	-5.9
4	2	2	3	1	1	256	49	5.22	111	124	78	106	107.501	49	44.8	N	N	N	N	0	5	4	269	48	5.6	169	122	70	101	96.1616	50	40	N	N	N	N	4398	1	-1	-11.3398	13	-1	0.38	58	-2	-8	-5	-25	-4.8
4	1	3	3	1	1	190			69	100	80	86	110.223	66	47.4	Y	Y	N	N	0	5	2	161	55	2.92	62	144	66	86	93.8936	67	35.5	Y	N	N	N	1788	-4	-3	-16.3293	-29			-7	44	-14	0	-36	-11.9
3	1	3	3	2		148	36	4.11	71	126	86	99	110.677	61	36	Y	Y	N	N	351	5	1	159	37	4.29	80	122	84	98	104.78	62	36.2	Y	Y	N	N	1552	5	-1	-5.8967	11	1	0.18	9	-4	-2	-1	-13	0.2
1	1	3	1	1	4	161	47	3.42	57	124	70	84	72.1212	68	28.2	N	Y	N	N	2226	-1	1	145	56	2.58	43	122	70	84	63.0493	70	24.6	N	N	N	N	3936	-3	-3	-9.07185	-16	9	-0.84	-14	-2	0	0	-20	-3.6
3	1	3	2	1	4	226	49	4.61	147	112	82	93	96.6152	36	36.6	N	Y	N	N	180	-1	-3	155	53	2.92	49	118	80	86	63.5029	37	24	N	N	N	N	2341	-1	-3	-33.1122	-71	4	-1.69	-98	6	-2	-7	-73	-12.6
2	3	3	.	1		157			142	158	86	341	95.708	61	33	N	Y	Y	Y	304	3	1	197	71	2.77	130	110	68	278	90.7185	62	31.3	N	N	N	Y	1522	-4	-3	-4.98952	40			-12	-48	-18	-63	-11	-1.7
2	1	3	3	2	4	125	27	4.62	152	134	86	86	99.7903	64	30.7	Y	Y	N	N	315	5	2	113	32	3.53	91	110	64	83	81.193	66	25	Y	Y	N	N	988	-3	-3	-18.5973	-12	5	-1.09	-61	-24	-22	-3	-41	-5.7
3	1	2	3	2	1	151	39	3.87	141	142	88	99	133.81	51	37.9	Y	N	N	N	142	5	4	163	45	3.62	75	103	60	79	89.3577	51	26	N	N	N	N	1797	-1	-3	-44.4521	12	6	-0.25	-66	-39	-28	-20	-98	-11.9
4	1	2	1	2	2	179	35	5.11	224	134	88	74	164.654	28	41.9	N	N	N	N	1220	6	4	147	40	3.67	101	106	72	74	98.4295	29	25.1	N	N	N	N	1788	-1	1	-66.2245	-32	5	-1.44	-123	-28	-16	0	-146	-16.8
4	1	3	1	2	4	150	42	3.57	116	132	78	92	153.768	49	50.1	N	Y	N	N	488	3	-1	129	48	2.68	48	120	70	91	87.0897	50	28.3	N	Y	N	N	5724	-3	-3	-66.6781	-21	6	-0.89	-68	-12	-8	-1	-147	-21.8
4	2	3	1	2	1	186	46	4.04	149	160	90	106	125.191	52	42	N	N	N	N	8111	-1	-1	141	44	3.2	90	106	70	90	83.9146	53	28.1	N	N	N	N	8441	-4	-3	-41.2769	-45	-2	-0.84	-59	-54	-20	-16	-91	-13.9
4	3	2	1	2		193	35	5.51	264	145	84	164	154.675	54	48.9	N	N	N	N	1910	5	2	168	43	3.9	99	150	80	89	97.5224	55	28.4	Y	Y	N	Y	3744	-3	-3	-57.1526	-25	8	-1.61	-165	5	-4	-75	-126	-20.5
2	3	1	1	1		127	38	3.34	255	150	78	111	80.7394	64	30.5	N	N	Y	N	256	5	1	135	42	3.21	214	130	70	98	71.214	65	26.9	N	N	Y	N	2566	-1	-3	-9.52544	8	4	-0.13	-41	-20	-8	-13	-21	-3.6
4	1	2	1	2	2	194	44	4.4	189	128	80	84	142.882	44	61.5	N	N	N	N	1663	5	2	192	50	3.84	103	122	74	87	115.212	45	37.5	N	N	N	N	2740	-1	-3	-27.6691	-2	6	-0.56	-86	-6	-6	3	-61	-24
2	3	1	2	1	4	222	66	3.36	101	110	78	89	86.6361	60	34.9	N	N	Y	N	161	5	1	220	88	2.5	50	119	75	90	75.2963	61	30.4	N	N	Y	N	2151	-3	-3	-11.3398	-2	22	-0.86	-51	9	-3	1	-25	-4.5
3	1	2	1	1		192	54	3.55	126	120	80	97	113.852	34	37.1	N	N	N	N	53	5	1	165	61	2.7	54	110	60	89	75.7499	35	24.7	N	N	N	N	1975	-1	-3	-38.1018	-27	7	-0.85	-72	-10	-20	-8	-84	-12.4
3	3	3	3	2		141	29	4.86	249	130	70	194	115.666	70	38.8	Y	Y	N	Y	408	5	4	171	43	3.97	122	160	90	111	95.708	71	26.4	Y	Y	Y	Y	827	3	2	-19.9581	30	14	-0.89	-127	30	20	-83	-44	-12.4
2	2	3	3	1		170	61	2.78	158	125	70	107	83.461	69	32.6	Y	Y	N	N	279	3	2	162	61	2.65	111	128	74	87	61.235	70	23.9	Y	N	N	N	1983	1	1	-22.226	-8	0	-0.13	-47	3	4	-20	-49	-8.7
3	2	3	3	1	1	181	57	3.17	306	125	75	104	99.7903	58	37.8	Y	Y	N	N	2053	3	1	188	65	2.89	160	124	88	88	72.1212	59	27.3	Y	Y	N	N	419	-4	-1	-27.6691	7	8	-0.28	-146	-1	13	-16	-61	-10.5
3	3	3	3	2		135	38	3.55	89	120	60	129	117.48	58	37.2	Y	Y	Y	N	0	5	1	129	44	2.93	79	118	68	89	85.2754	60	27.8	Y	N	Y	N	1318	-1	-1	-32.2051	-6	6	-0.62	-10	-2	8	-40	-71	-9.4
2	3	3	3	2	1	149	30	4.96	212	141	76	168	93.44	72	30.4	Y	Y	Y	Y	2175	-1	-1	128	30	4.26	182	131	71	165	87.0897	73	28.3	Y	Y	Y	Y	922	5	-1	-6.35029	-21	0	-0.7	-30	-10	-5	-3	-14	-2.1
4	3	3	1	1	1	209	61	3.42	106	138	70	91	129.727	51	50.7	N	Y	Y	N	181	3	-1	189	51	3.7	122	142	80	123	111.584	52	48	N	N	N	N	4543	-1	-3	-18.1437	-20	-10	0.28	16	4	10	32	-40	-2.7
2	2	3	1	2	1	167	38	4.39	153	146	85	108	99.7903	60	32.5	N	Y	N	N	2619	1	1	182	46	3.95	118	126	79	96	87.5433	61	28.5	N	Y	N	N	4876	-3	-3	-12.247	15	8	-0.44	-35	-20	-6	-12	-27	-4
4	3	2	1	1	1	179	31	5.77	269	147	88	153	105.687	61	40	N	N	N	N	148	3	-1	191	44	4.34	295	129	68	141	82.5538	62	31.2	Y	Y	Y	N	2157	1	-3	-23.1332	12	13	-1.43	26	-18	-20	-12	-51	-8.8
2	1	2	1	2	2	172	46	3.73	206	110	80	99	109.769	32	31.1	N	N	N	N	1962	5	4	150	61	2.45	99	115	66	86	77.1107	33	21.8	N	N	N	N	8373	-4	-3	-32.6587	-22	15	-1.28	-107	5	-14	-13	-72	-9.3
2	1	1	1	1	2	164	47	3.48	110	110	74	90	97.976	30	33.8	N	N	N	N	379	5	4	160	72	2.22	48	118	64	95	78.0179	31	26.1	N	N	N	N	3442	-3	-3	-19.9581	-4	25	-1.26	-62	8	-10	5	-44	-7.7
3	1	2	2	1	1	220	62	3.54	107	124	80	96	108.409	68	36.3	N	N	N	N	151	1	1	193	82	2.35	63	129	79	89	77.1107	69	25.8	N	N	N	N	2462	-4	-3	-31.2979	-27	20	-1.19	-44	5	-1	-7	-69	-10.5
4	3	2	1	1	4	174	40	4.35	117	144	86	153	103.419	53	41.7	N	N	N	N	766	5	4	165	44	3.75	117	120	91	70	72.5748	53	29.3	N	N	N	N	1299	-1	-3	-30.8443	-9	4	-0.6	0	-24	5	-83	-68	-12.4
2	1	2	2	1	1	221	56	3.94	125	142	82	86	92.5328	69	31.9	N	N	N	N	473	-1	2	177	53	3.33	81	116	75	87	65.7709	70	22.7	N	N	N	N	2293	-4	-1	-26.7619	-44	-3	-0.61	-44	-26	-7	1	-59	-9.2
4	3	3	3	2	1	143	41	3.48	172	120	72	129	177.808	61	50.3	Y	Y	Y	N	331	5	2	136	58	2.34	66	116	68	127	141.974	62	40.2	Y	Y	Y	N	3046	5	-1	-35.8338	-7	17	-1.14	-106	-4	-4	-2	-79	-10.1
4	3	3	1	1	1	161	43	3.74	245	140	76	149	107.501	65	40.7	N	Y	Y	Y	0	5	2	144	71	2.02	67	114	67	86	69.8532	66	23.4	N	Y	Y	N	2230	-4	-3	-37.6482	-17	28	-1.72	-178	-26	-9	-63	-83	-17.3
4	3	3	3	2	1	154	39	3.94	160	120	58	170	168.283	68	51.7	Y	Y	Y	Y	0	3	2	114	35	3.25	102	118	66	93	110.677	69	35	Y	Y	Y	N	3592	-3	-3	-57.6062	-40	-4	-0.69	-58	-2	8	-77	-127	-16.7
2	2	3	2	1	1	223	45	4.95	177	104	74	100	92.0793	57	33.8	N	Y	N	N	1056	1	-1	215	44	4.88	159	102	64	92	88.9041	58	32.6	N	Y	N	N	815	1	-3	-3.17515	-8	-1	-0.07	-10	-2	-10	-8	-7	-1.2
3	1	2	1	1	1	247	79	3.12	214	128	70	79	87.0897	44	35.1	N	N	N	N	122	5	2	257	80	3.21	260	116	78	97	76.6571	45	30.9	N	N	N	N	1284	3	1	-10.4326	10	1	0.09	46	-12	8	18	-23	-4.2
2	1	2	3	2		122	26	4.69	111	141	81	87	94.8008	51	33.7	Y	N	N	N	1499	5	2	118	19	6.21	131	121	75	92	75.2963	52	26.8	Y	N	N	N	1549	-1	-3	-19.5045	-4	-7	1.52	20	-20	-6	5	-43	-6.9
4	3	2	1	1	1	139	45	3.08	127	122	67	111	125.191	69	50.5	N	N	N	Y	0	5	1	170	44	3.86	232	140	70	117	87.0897	70	35.1	N	Y	N	Y	922	-1	-3	-38.1018	31	-1	0.78	105	18	3	6	-84	-15.4
1	2	2	2	1	3	207	56	3.69	103	130	72	113	84.8218	61	27.6	N	N	N	N	1875	3	-3	232	70	3.31	94	118	71	107	73.482	62	24.6	N	N	N	N	2471	1	-3	-11.3398	25	14	-0.38	-9	-12	-1	-6	-25	-3
1	1	1	1	1	4	222	84	2.64	68	108	66	98	69.3996	55	25.5	N	N	N	N	673	-1	1	191	73	2.61	45	110	60	94	63.0493	56	21.8	N	N	N	N	1158	1	-3	-6.35029	-31	-11	-0.03	-23	2	-6	-4	-14	-3.7
3	2	3	1	2	1	194	70	2.77	43	110	76	112	148.778	65	39.9	N	Y	N	N	1758	-1	-1	224	78	2.87	75	125	82	111	130.635	66	49.4	N	Y	N	N	4143	3	-3	-18.1437	30	8	0.1	32	15	6	-1	-40	9.5
3	1	1	1	1	2	152	34	4.47	125	110	70	82	91.1721	47	35.6	N	N	N	N	127	-1	1	109	42	2.59	85	115	70	79	76.2035	48	26.3	N	N	N	N	1397	-3	-3	-14.9685	-43	8	-1.88	-40	5	0	-3	-33	-9.3
4	1	2	1	1	1	164	62	2.64	60	112	82	89	119.295	64	46.6	N	N	N	N	167	5	2	136	50	2.72	46	112	80	90	75.7499	65	29.6	N	N	N	N	2676	-4	-3	-43.5449	-28	-12	0.08	-14	0	-2	1	-96	-17
4	2	3	2	1	3	239	62	3.85	153	170	110	105	98.4295	61	41	N	N	N	N	746	1	-1	197	59	3.33	105	130	96	86	72.5748	62	30.2	N	N	N	N	2871	-1	-3	-25.8548	-42	-3	-0.52	-48	-40	-14	-19	-57	-10.8
3	1	2	2	1		257	70	3.67	218	128	76	87	101.605	57	37.3	N	N	N	N	3596	3	-1	189	76	2.48	115	105	78	81	68.0389	58	25	N	N	N	N	2888	-3	-3	-33.5658	-68	6	-1.19	-103	-23	2	-6	-74	-12.3
4	1	2	1	1	4	208	48	4.33	162	120	73	90	111.584	49	42.2	N	N	N	N	274	5	2	214	57	3.75	144	113	73	105	91.1721	50	34.5	N	N	N	N	386	-1	-1	-20.4117	6	9	-0.58	-18	-7	0	15	-45	-7.7
4	3	2	1	1	4	164	47	3.48	182	130	84	115	120.656	59	44.3	N	N	Y	N	169	5	2	177	47	3.76	168	110	60	128	78.0179	60	27.8	Y	N	N	N	1866	-1	-3	-42.6377	13	0	0.28	-14	-20	-24	13	-94	-16.5
4	1	1	1	1	1	125	47	2.65	70	108	68	94	130.181	34	44.9	N	N	N	N	182	3	-1	138	45	3.06	101	120	80	96	123.377	35	42.6	N	N	N	N	914	3	-3	-6.80389	13	-2	0.41	31	12	12	2	-15	-2.3
4	3	3	3	1	4	119	48	2.47	116	130	80	283	205.477	49	65	Y	Y	Y	Y	0	5	1	131	58	2.25	81	120	80	130	137.438	51	48.9	Y	Y	Y	Y	2788	-3	-3	-68.0389	12	10	-0.22	-35	-10	0	-153	-150	-16.1
4	3	3	3	2	1	147	47	3.12	102	120	70	68	176.901	36	55.9	Y	Y	Y	Y	329	5	-3	109	55	1.98	34	106	60	197	84.8218	37	25.4	N	N	N	Y	3109	-3	-3	-92.0793	-38	8	-1.14	-68	-14	-10	129	-203	-30.5
2	1	1	3	2		134	32	4.18	83	152	72	93	94.3472	69	32.6	Y	N	N	N	2612	-3	-1	143	39	3.66	70	130	80	100	84.8218	71	29.3	Y	Y	N	N	3206	-3	-1	-9.52544	9	7	-0.52	-13	-22	8	7	-21	-3.3
1	2	2	3	1	4	233	40	5.82	312	130	68	108	65.3173	65	28.1	Y	N	N	N	634	-1	-1	158	36	4.38	175	128	82	108	56.2455	66	25	Y	N	N	N	1422	-1	-3	-9.07185	-75	-4	-1.44	-137	-2	14	0	-20	-3.1
4	1	1	2	1	1	236	66	3.57	152	86	60	87	112.037	47	45.2	N	N	N	N	1647	5	-1	241	104	2.31	83	100	66	92	77.1107	48	31.1	N	N	N	N	1095	-3	1	-34.9266	5	38	-1.26	-69	14	6	5	-77	-14.1
3	3	3	3	2	1	174	40	4.35	142	134	90	145	117.027	59	39.2	Y	N	Y	N	426	5	2	218	59	3.69	62	120	78	84	88.4505	60	28.8	N	N	N	N	936	-1	-3	-28.5763	44	19	-0.66	-80	-14	-12	-61	-63	-10.4
3	1	3	1	1		201	77	2.61	115	140	82	94	91.1721	77	35.6	N	Y	N	N	804	-1	-1	180	71	2.53	119	134	74	77	68.0389	78	26.6	N	Y	N	N	1284	-3	1	-23.1332	-21	-6	-0.08	4	-6	-8	-17	-51	-9
4	1	2	3	1	4	229	49	4.67	100	141	83	83	116.12	51	46.8	N	N	N	N	162	5	2	245	51	4.8	105	115	77	73	89.3577	52	36	N	N	N	N	987	1	-3	-26.7619	16	2	0.13	5	-26	-6	-10	-59	-10.8
2	1	1	1	1	3	154	37	4.16	101	100	68	95	92.5328	32	32.9	N	N	N	N	0	5	-1	154	37	4.16	101	118	72	95	82.1002	34	29.2	N	N	N	N	1279	1	-3	-10.4326	0	0	0	0	18	4	0	-23	-3.7
4	3	3	3	2	1	191	30	6.36	180	135	91	92	158.757	44	47.5	Y	Y	Y	N	296	5	2	156	28	5.57	122	109	69	102	110.677	45	33.1	Y	Y	N	N	2228	-3	-3	-48.0808	-35	-2	-0.79	-58	-26	-22	10	-106	-14.4
4	3	3	3	2	1	115	30	3.83	88	118	84	95	110.677	67	41.9	Y	Y	Y	N	155	1	2	136	34	4	69	122	78	98	80.2858	69	30.4	N	Y	N	N	2936	-3	-3	-30.3907	21	4	0.17	-19	4	-6	3	-67	-11.5
4	2	3	1	1	1	190	47	4.04	113	160	94	113	123.377	62	43.9	N	Y	N	N	936	5	1	154	42	3.66	68	155	90	105	113.852	63	41.8	N	Y	N	N	2135	-1	-1	-9.52544	-36	-5	-0.38	-45	-5	-4	-8	-21	-2.1
4	1	3	1	1		204	57	3.57	189	134	86	89	125.645	54	40.9	N	Y	N	N	1884	5	1	226	75	3.01	64	122	84	91	102.058	55	33.2	N	Y	N	N	1302	3	-3	-23.5868	22	18	-0.56	-125	-12	-2	2	-52	-7.7
3	1	3	3	1	1	191	35	5.45	93	132	92	97	94.3472	48	39.3	Y	Y	N	N	233	5	2	176	34	5.17	103	120	80	90	83.9146	49	34.9	N	Y	N	N	1036	-3	-3	-10.4326	-15	-1	-0.28	10	-12	-12	-7	-23	-4.4
4	2	3	1	1	1	238	65	3.66	243	118	60	100	101.605	73	42.3	N	Y	N	N	142	3	2	201	57	3.52	129	110	58	81	72.5748	74	30.2	N	Y	N	N	678	-1	-1	-29.0299	-37	-8	-0.14	-114	-8	-2	-19	-64	-12.1
2	1	3	1	1		151	70	2.15	77	116	62	98	95.708	52	33	N	Y	N	N	0	3	1	130	69	1.88	58	105	68	90	65.3173	53	23.2	N	N	N	N	1828	-1	-3	-30.3907	-21	-1	-0.27	-19	-11	6	-8	-67	-9.8
4	2	2	3	1	4	172	77	2.23	48	124	86	101	105.687	65	41.3	Y	N	N	N	671	3	1	175	79	2.21	33	127	76	76	78.0179	66	31.5	Y	N	N	N	1481	-1	-3	-27.6691	3	2	-0.02	-15	3	-10	-25	-61	-9.8
1	1	2	2	1	4	219	61	3.59	125	128	78	97	81.193	55	28.9	N	N	N	N	687	1	1	208	56	3.71	233	120	80	84	72.5748	56	25.8	N	N	N	N	1203	-1	-1	-8.61826	-11	-5	0.12	108	-8	2	-13	-19	-3.1
1	1	2	1	1	4	216	71	3.04	125	125	74	90	70.7604	54	29.5	N	N	N	N	619	-1	-3	208	64	3.25	90	125	84	101	55.3383	55	23	N	N	N	N	1640	-3	-3	-15.4221	-8	-7	0.21	-35	0	10	11	-34	-6.5
4	1	2	1	1	1	142	71	2	94	124	72	93	144.696	51	53.1	N	N	N	N	766	-1	2	128	59	2.16	65	124	70	93	119.748	53	42.6	N	N	N	N	4175	-3	-3	-24.9476	-14	-12	0.16	-29	0	-2	0	-55	-10.5
2	2	3	3	1		178	62	2.87	117	130	86	110	90.7185	68	34.3	Y	Y	N	N	2112	3	2	193	73	2.64	86	110	60	103	61.6886	69	23.3	Y	Y	N	N	196	-3	-1	-29.0299	15	11	-0.23	-31	-20	-26	-7	-64	-11
3	2	3	3	2		194	37	5.24	192	142	80	102	112.945	67	36.8	Y	Y	N	N	578	5	-3	183	38	4.81	100	135	79	106	94.3472	68	30.7	Y	Y	N	N	499	-3	-1	-18.5973	-11	1	-0.43	-92	-7	-1	4	-41	-6.1
1	1	3	1	1	4	198	54	3.66	167	134	80	97	78.0179	63	29.5	N	Y	N	N	192	-3	-3	159	53	3	80	108	67	91	66.6781	64	25.2	N	N	N	N	0	-4	-3	-11.3398	-39	-1	-0.66	-87	-26	-13	-6	-25	-4.3
4	3	3	3	1	1	177	44	4.02	264	140	82	119	107.955	58	40.8	Y	Y	Y	N	2513	5	2	141	46	3.06	48	124	70	89	65.7709	59	24.9	N	N	N	N	1283	-4	-3	-42.1841	-36	2	-0.96	-216	-16	-12	-30	-93	-15.9
4	2	3	2	2	1	189	47	4.02	59	108	78	101	150.139	47	42.5	N	Y	N	N	741	5	2	166	60	2.76	52	110	62	93	117.027	48	33.1	N	Y	N	N	8765	-4	4	-33.1122	-23	13	-1.26	-7	2	-16	-8	-73	-9.4
1	3	3	3	1	4	141	38	3.71	264	104	68	126	69.8532	61	25.6	Y	Y	Y	N	1035	5	1	104	31	3.35	182	116	72	140	64.4101	62	23.6	Y	N	Y	N	1772	-3	-3	-5.44311	-37	-7	-0.36	-82	12	4	14	-12	-2
4	3	3	3	1		165	69	2.39	128	120	80	147	102.058	65	43.9	Y	Y	Y	N	1278	5	2	178	59	3.01	96	132	68	119	80.2858	67	34.6	Y	Y	N	N	1345	-1	-1	-21.7724	13	-10	0.62	-32	12	-12	-28	-48	-9.3
4	2	2	1	1	1	216	55	3.92	174	122	72	102	100.698	52	43.3	N	N	N	N	0	5	2	199	58	3.43	167	112	68	90	78.9251	52	34	N	N	N	N	2007	-3	-3	-21.7724	-17	3	-0.49	-7	-10	-4	-12	-48	-9.3
3	2	3	1	1	4	154	49	3.14	126	146	91	125	107.048	64	35.9	N	N	N	N	0	5	1	156	55	2.83	57	142	76	111	78.0179	65	26.1	Y	Y	N	N	1307	-1	-3	-29.0299	2	6	-0.31	-69	-4	-15	-14	-64	-9.8
4	1	3	1	2	4	217	71	3.05	120	133	92	96	124.284	69	42.9	N	N	N	N	0	5	4	193	68	2.83	65	108	67	92	92.9864	70	32.1	N	N	N	N	295	5	1	-31.2979	-24	-3	-0.22	-55	-25	-25	-4	-69	-10.8
2	1	3	3	1	1	216	50	4.32	98	122	72	94	88.9041	56	34.7	Y	Y	N	N	282	3	1	211	52	4.05	113	129	74	91	71.214	58	27.8	Y	N	N	N	2098	-1	-3	-17.6901	-5	2	-0.27	15	7	2	-3	-39	-6.9
3	2	3	3	2	1	108	37	2.91	76	144	90	100	124.738	52	37.3	Y	Y	N	N	837	3	-1	133	48	2.77	59	108	62	101	92.0793	54	27.5	Y	N	N	N	2980	-3	-1	-32.6587	25	11	-0.14	-17	-36	-28	1	-72	-9.8
4	1	2	1	2	1	178	36	4.94	108	122	88	68	127.006	51	41.3	N	N	N	N	2733	3	4	185	47	3.93	116	122	70	77	112.945	52	36.8	N	N	N	N	3725	1	1	-14.0614	7	11	-1.01	8	0	-18	9	-31	-4.5
2	1	2	1	1	1	180	37	4.86	233	124	70	76	87.5433	51	33.1	N	N	N	N	901	5	2	183	50	3.66	229	122	76	77	80.2858	52	30.4	N	N	N	N	2228	-1	-3	-7.25748	3	13	-1.2	-4	-2	6	1	-16	-2.7
3	1	2	3	1	4	196	46	4.26	151	134	72	98	101.605	62	38.4	Y	N	N	N	430	3	-3	198	54	3.66	142	116	72	88	78.0179	64	31.5	Y	N	N	N	2371	-3	-3	-23.5868	2	8	-0.6	-9	-18	0	-10	-52	-6.9
4	2	2	1	2	4	169	38	4.44	91	140	82	103	140.16	74	44.3	N	N	N	N	593	-1	-3	144	46	3.13	65	104	76	95	102.058	76	33.2	N	N	N	N	1080	-3	-1	-38.1018	-25	8	-1.31	-26	-36	-6	-8	-84	-11.1
3	3	1	1	1	1	172	36	4.77	168	110	70	126	115.212	24	39.8	N	N	N	N	1412	5	-1	177	78	2.26	91	107	76	78	65.3173	25	22.5	N	N	N	N	2114	-3	-3	-49.8952	5	42	-2.51	-77	-3	6	-48	-110	-17.3
4	1	3	2	1	4	223	51	4.37	152	116	70	97	122.016	63	42.1	N	Y	N	N	689	5	-1	217	52	4.17	106	112	70	68	97.5224	54	39.3	N	Y	N	N	4263	1	-3	-24.494	-6	1	-0.2	-46	-4	0	-29	-54	-2.8
3	3	3	3	1	1	236	34	6.94	421	120	72	304	97.5224	51	36.9	Y	Y	Y	Y	1135	1	-1	115	48	2.39	179	110	74	210	102.965	53	39	Y	Y	Y	Y	1834	1	1	5.44311	-121	14	-4.55	-242	-10	2	-94	12	2.1
4	3	3	3	2	1	196	36	5.44	476	110	68	139	152.407	77	49.6	Y	Y	Y	N	161	5	1	235	31	7.58	724	124	70	114	140.614	78	45.8	Y	Y	Y	N	1984	-3	1	-11.7934	39	-5	2.14	248	14	2	-25	-26	-3.8
2	1	3	1	1	4	169	60	2.81	54	116	74	85	74.8427	59	30.2	N	Y	N	N	105	1	-1	178	66	2.69	45	134	88	83	61.6886	60	24.1	N	N	N	N	301	-1	1	-13.1542	9	6	-0.12	-9	18	14	-2	-29	-6.1
3	1	1	3	2	1	162	64	2.53	48	140	70	88	118.841	44	37.6	Y	N	N	N	8105	1	1	177	57	3.1	59	142	90	97	99.7903	45	31.6	N	N	N	N	7867	-3	-3	-19.0509	15	-7	0.57	11	2	20	9	-42	-6
4	1	2	1	1	1	186	44	4.22	99	137	88	92	137.892	39	52.2	N	N	N	N	0	1	2	262	54	4.85	194	95	67	67	81.193	40	30.7	N	N	N	N	2597	-4	-3	-56.699	76	10	0.63	95	-42	-21	-25	-125	-21.5
4	3	3	3	2	1	127	22	5.77	181	140	60	95	151.953	68	50.9	Y	Y	Y	N	0	5	2	118	30	3.93	82	118	70	87	79.8323	69	26.8	Y	N	N	N	2196	-3	-3	-72.1212	-9	8	-1.84	-99	-22	10	-8	-159	-24.1
4	1	2	1	1	4	153	45	3.4	98	140	81	92	132.903	42	47.3	N	N	N	N	984	5	-1	158	45	3.51	84	122	76	86	119.748	43	42.6	N	N	N	N	4326	-1	-3	-13.1542	5	0	0.11	-14	-18	-5	-6	-29	-4.7
4	2	3	3	2	4	144	45	3.2	214	145	100	101	155.129	61	40.5	Y	Y	N	N	3192	5	2	110	49	2.24	103	156	103	103	127.006	62	33.2	Y	Y	N	N	14567	-3	-3	-28.1227	-34	4	-0.96	-111	11	3	2	-62	-7.3
3	3	3	1	2	1	122	59	2.06	52	142	80	111	121.109	50	37.2	N	Y	Y	N	641	5	-1	145	75	1.93	46	122	58	83	90.2649	51	20.8	N	N	N	N	4033	-3	-3	-30.8443	23	16	-0.13	-6	-20	-22	-28	-68	-16.4
4	3	3	3	2	4	136	53	2.56	102	110	60	134	155.129	64	47.7	Y	Y	Y	N	985	5	2	137	48	2.85	93	130	78	130	128.82	66	41.9	N	Y	N	N	4340	-4	-3	-26.3084	1	-5	0.29	-9	20	18	-4	-58	-5.8
3	1	2	3	2	1	122	42	2.9	141	120	80	78	105.233	61	36.3	Y	N	N	N	334	3	-1	130	33	3.93	129	100	70	96	88.4505	63	29.6	Y	N	N	N	1846	-3	-3	-16.7829	8	-9	1.03	-12	-20	-10	18	-37	-6.7
4	2	2	3	1	1	165	53	3.11	168	154	80	123	144.696	53	53.1	Y	N	N	N	202	6	4	122	44	2.77	75	120	70	80	65.7709	54	24.1	Y	N	N	N	2100	-4	-3	-78.9251	-43	-9	-0.34	-93	-34	-10	-43	-174	-29
3	1	2	1	1	1	191	50	3.82	80	122	70	94	115.666	36	39.9	N	N	N	N	162	5	2	179	55	3.25	69	118	80	91	98.8831	37	32.2	N	N	N	N	1767	-1	-3	-16.7829	-12	5	-0.57	-11	-4	10	-3	-37	-7.7
1	1	3	1	1	1	195	68	2.86	47	134	90	91	78.4715	57	28.8	N	Y	N	N	262	3	-1	183	70	2.61	53	122	78	84	64.4101	59	22.9	N	Y	N	N	1641	-1	-3	-14.0614	-12	2	-0.25	6	-12	-12	-7	-31	-5.9
4	2	3	3	2	1	180	61	2.95	144	136	90	114	139.253	54	40.5	Y	Y	N	N	442	3	2	157	66	2.37	87	122	77	91	124.284	55	36.1	Y	Y	N	N	395	3	-1	-14.9685	-23	5	-0.58	-57	-14	-13	-23	-33	-4.4
4	2	3	3	2	1	161	49	3.28	153	108	70	105	139.706	48	45.5	Y	Y	N	N	0	6	2	241	53	4.54	167	122	69	89	109.769	49	34.7	N	N	N	N	3559	1	-1	-29.9371	80	4	1.26	14	14	-1	-16	-66	-10.8
4	2	2	1	1	4	198	44	4.5	190	130	88	104	136.078	50	47	N	N	N	N	0	5	4	174	45	3.86	114	137	83	88	112.945	52	39	N	N	N	N	598	-1	-3	-23.1332	-24	1	-0.64	-76	7	-5	-16	-51	-8
3	1	3	1	2	1	189	32	5.9	310	130	73	89	120.202	62	39.1	N	Y	N	N	438	3	2	181	30	6.03	211	142	73	82	92.0793	63	27.5	N	Y	N	N	3107	-1	-3	-28.1227	-8	-2	0.13	-99	12	0	-7	-62	-11.6
4	2	3	3	2	1	196	45	4.35	180	164	56	113	175.54	68	55.5	Y	Y	N	N	1011	5	1	145	38	3.81	74	165	56	92	131.088	70	39.2	Y	Y	N	N	2469	1	1	-44.4521	-51	-7	-0.54	-106	1	0	-21	-98	-16.3
4	3	3	3	1	1	111	41	2.7	82	141	71	138	122.47	74	47.8	Y	Y	Y	Y	0	5	-3	110	34	3.23	131	152	66	140	92.9864	75	36.3	Y	Y	Y	N	689	-3	-3	-29.4835	-1	-7	0.53	49	11	-5	2	-65	-11.5
4	3	3	3	2	1	142	46	3.08	112	120	66	140	148.778	71	47.1	Y	Y	Y	Y	157	5	-1	144	48	3	126	152	77	115	140.614	72	45.8	Y	Y	Y	Y	1389	3	1	-8.16466	2	2	-0.08	14	32	11	-25	-18	-1.3
1	1	2	2	1		222	44	5.04	105	120	84	89	78.9251	41	28.9	N	N	N	N	0	5	2	190	50	3.8	74	94	66	87	60.7814	42	22.3	N	N	N	N	1375	-1	-3	-18.1437	-32	6	-1.24	-31	-26	-18	-2	-40	-6.6
1	1	2	2	1		231	65	3.55	111	120	82	85	74.8427	59	27.5	N	N	N	N	105	5	2	222	45	4.93	73	115	86	86	68.946	60	25.3	N	N	N	N	1698	-1	-1	-5.8967	-9	-20	1.38	-38	-5	4	1	-13	-2.2
3	2	3	2	1	2	223	44	5.06	123	120	76	109	87.0897	51	38.8	N	Y	N	N	962	3	-3	167	37	4.51	102	108	70	95	81.6466	52	37.6	N	Y	N	N	2357	-1	-3	-5.44311	-56	-7	-0.55	-21	-12	-6	-14	-12	-1.2
2	1	3	3	1	1	182	51	3.56	137	120	90	96	83.461	56	31.6	Y	Y	N	N	1084	3	-1	161	62	2.59	102	108	74	93	56.699	58	21.5	Y	Y	N	N	5363	-3	-3	-26.7619	-21	11	-0.97	-35	-12	-16	-3	-59	-10.1
4	1	1	3	2	1	224	40	5.6	76	116	70	90	98.8831	36	47.2	N	N	N	N	314	5	4	199	46	4.32	74	124	84	83	78.0179	38	34.7	N	N	N	N	2832	-1	-1	-20.8652	-25	6	-1.28	-2	8	14	-7	-46	-12.5
4	1	1	2	1		188	40	4.7	82	108	62	94	107.955	44	45	N	N	N	N	0	1	-1	136	43	3.16	36	110	60	83	70.3068	46	30.3	N	N	N	N	1889	-3	-3	-37.6482	-52	3	-1.54	-46	2	-2	-11	-83	-14.7
2	2	3	1	1	1	202	53	3.81	143	129	88	100	79.8323	71	33.2	N	Y	N	N	821	1	1	197	49	4.02	193	120	84	94	73.0284	73	30.4	N	Y	N	N	853	-1	-3	-6.80389	-5	-4	0.21	50	-9	-4	-6	-15	-2.8
4	2	3	1	1	1	91	18	5.05	59	138	80	105	138.799	66	50.9	N	Y	N	N	0	5	2	152	46	3.3	71	138	82	79	95.2544	67	33.9	N	Y	N	N	706	-3	-3	-43.5449	61	28	-1.75	12	0	2	-26	-96	-17
3	1	2	2	1	1	240	56	4.28	121	120	80	95	92.0793	51	38.3	N	N	N	N	129	3	-1	227	58	3.91	147	106	70	99	84.3682	52	35.1	N	N	N	N	1399	-1	-3	-7.71107	-13	2	-0.37	26	-14	-10	4	-17	-3.2
3	2	3	3	1	1	187	42	4.45	212	124	70	101	94.3472	63	35.7	Y	Y	N	N	0	3	1	143	53	2.69	116	107	68	86	73.9356	65	27.1	Y	N	N	N	269	-3	-3	-20.4117	-44	11	-1.76	-96	-17	-2	-15	-45	-8.6
2	1	2	2	1	1	249	62	4.01	137	128	82	85	75.7499	53	30.5	N	N	N	N	0	3	1	253	53	4.77	105	108	74	83	63.5029	55	25.6	N	N	N	N	1631	-1	-3	-12.247	4	-9	0.76	-32	-20	-8	-2	-27	-4.9
4	2	2	2	2		202	27	7.48	223	127	77	118	154.221	56	46.1	N	N	N	N	215	5	-1	137	38	3.6	61	109	66	79	110.223	58	33	N	N	N	N	2022	-1	-3	-43.9985	-65	11	-3.88	-162	-18	-11	-39	-97	-13.1
2	1	2	1	1	4	163	62	2.62	67	127	71	89	90.2649	56	33.1	N	N	N	N	1512	-3	-1	159	58	2.74	67	127	58	92	71.6676	57	26.3	N	N	N	N	2140	-3	-3	-18.5973	-4	-4	0.12	0	0	-13	3	-41	-6.8
4	1	3	1	1	1	139	37	3.75	130	120	86	84	114.305	66	44.6	N	Y	N	N	363	5	1	165	32	5.15	141	120	80	92	79.8323	68	32.2	N	Y	N	N	3018	-4	-3	-34.473	26	-5	1.4	11	0	-6	8	-76	-12.4
4	1	3	2	1	1	239	71	3.36	90	109	75	81	125.645	48	42.1	N	Y	N	N	0	5	2	191	59	3.23	55	110	70	90	63.9565	50	22.1	N	N	N	N	2729	-3	-3	-61.6886	-48	-12	-0.13	-35	1	-5	9	-136	-20
3	1	3	3	2	4	108	38	2.84	73	156	88	88	122.924	63	36.7	Y	Y	N	N	4647	3	2	115	43	2.67	126	130	77	88	98.4295	64	28.6	N	Y	N	N	2702	-1	1	-24.494	7	5	-0.17	73	-26	-11	0	-54	-8.1
1	2	3	3	1		191	53	3.6	116	131	68	109	83.9146	71	29.9	Y	Y	N	N	2166	3	-3	223	61	3.65	122	138	71	97	73.482	72	26.1	N	Y	N	N	1594	-1	-3	-10.4326	32	8	0.05	6	7	3	-12	-23	-3.8
3	1	3	2	2	4	217	40	5.42	157	120	94	79	146.057	35	38.2	N	N	N	N	204	5	1	174	37	4.7	111	140	95	85	132.449	36	35.5	N	N	N	N	1086	1	-1	-13.6078	-43	-3	-0.72	-46	20	1	6	-30	-2.7
2	1	3	1	1	4	171	40	4.27	67	140	90	68	73.0284	45	30.4	N	N	N	N	489	-3	-1	171	68	2.51	90	100	65	76	48.988	47	20.4	N	N	N	N	1899	-3	1	-24.0404	0	28	-1.76	23	-40	-25	8	-53	-10
3	1	2	3	2	1	255	45	5.66	130	134	78	97	123.377	54	36.9	N	N	N	N	653	5	1	187	48	3.89	104	128	88	99	106.594	55	31.9	N	N	N	N	1128	-1	1	-16.7829	-68	3	-1.77	-26	-6	10	2	-37	-5
3	1	1	1	1	1	188	58	3.24	124	110	64	72	100.698	57	35.8	N	N	N	N	0	-3	-3	159	60	2.65	59	115	70	97	76.2035	58	26.3	N	N	N	N	1452	-1	-3	-24.494	-29	2	-0.59	-65	5	6	25	-54	-9.5
4	3	3	1	1	1	193	56	3.44	192	122	60	261	101.605	61	42.3	N	Y	Y	N	0	3	2	290	55	5.27	365	136	79	246	91.1721	63	36.8	N	Y	Y	N	1528	-3	-3	-10.4326	97	-1	1.83	173	14	19	-15	-23	-5.5
2	1	2	2	1		244	56	4.35	169	122	70	86	79.3787	51	31	N	N	N	N	1421	3	1	241	78	3.08	88	110	60	95	66.2245	53	25.9	N	N	N	N	2295	1	-3	-13.1542	-3	22	-1.27	-81	-12	-10	9	-29	-5.1
4	1	1	1	1	1	156	33	4.72	137	110	68	83	144.696	34	54.7	N	N	N	N	3207	5	-1	160	32	5	128	108	72	98	142.882	36	55.8	N	N	N	N	8182	1	-3	-1.81437	4	-1	0.28	-9	-2	4	15	-4	1.1
3	3	3	3	2	4	118	33	3.57	74	136	68	140	120.202	65	35.9	Y	Y	N	Y	2293	3	1	140	51	2.74	47	128	60	82	98.4295	67	28.6	Y	Y	N	Y	6646	1	-3	-21.7724	22	18	-0.83	-27	-8	-8	-58	-48	-7.3
2	3	2	1	2	1	108	39	2.76	66	122	70	206	95.708	51	34	N	N	N	N	0	5	1	110	49	2.24	75	130	72	92	87.5433	53	22.3	N	N	N	N	1034	-1	-1	-8.16466	2	10	-0.52	9	8	2	-114	-18	-11.7
4	3	3	1	1		169	52	3.25	92	118	78	84	111.584	58	40.9	N	Y	Y	N	354	5	2	171	67	2.55	89	118	70	82	80.7394	60	30.5	N	N	Y	N	1920	-1	-3	-30.8443	2	15	-0.7	-3	0	-8	-2	-68	-10.4
4	3	3	3	1	1	186	32	5.81	239	114	66	121	116.573	66	41.5	Y	Y	Y	N	163	1	-1	183	35	5.22	300	120	80	154	98.4295	67	36.1	Y	Y	Y	N	3061	-1	-3	-18.1437	-3	3	-0.59	61	6	14	33	-40	-5.4
4	2	2	3	2	1	170	41	4.14	209	123	88	121	115.212	58	42.3	Y	N	N	N	1219	3	4	170	41	4.14	209	112	74	121	108.862	60	39.9	Y	N	N	N	2534	-3	-3	-6.35029	0	0	0	0	-11	-14	0	-14	-2.4
3	2	3	3	1	1	165	54	3.05	143	132	90	101	105.233	52	36.3	Y	N	N	N	49	5	4	181	68	2.66	53	124	74	75	66.2245	54	22.9	N	N	N	N	2344	-1	-3	-39.0089	16	14	-0.39	-90	-8	-16	-26	-86	-13.4
4	3	1	3	1	1	216	39	5.53	423	118	78	136	127.459	53	45.3	Y	N	Y	N	0	1	1	125	31	4.03	85	128	78	140	104.326	54	37.1	Y	N	N	Y	5462	-4	-1	-23.1332	-91	-8	-1.5	-338	10	0	4	-51	-8.2
4	1	2	1	1	1	198	41	4.82	165	126	86	81	129.727	26	44.8	N	N	N	N	181	5	4	198	49	4.04	100	125	73	80	95.708	27	33	N	N	N	N	2743	-3	-3	-34.0194	0	8	-0.78	-65	-1	-13	-1	-75	-11.8
3	1	3	3	1	1	265	57	4.64	96	138	74	97	90.2649	64	35.2	Y	Y	N	N	1777	5	1	197	66	2.98	139	109	57	94	79.3787	66	30	Y	Y	N	N	2184	1	-3	-10.8862	-68	9	-1.66	43	-29	-17	-3	-24	-5.2
4	3	3	1	2	4	132	32	4.12	82	132	82	103	214.549	50	64.1	N	Y	Y	N	3708	5	1	114	28	4.07	107	137	79	109	155.582	52	46.5	N	Y	Y	N	7871	-4	-3	-58.967	-18	-4	-0.05	25	5	-3	6	-130	-17.6
3	3	2	3	1	4	201	65	3.09	92	120	78	84	90.2649	64	36.4	Y	N	Y	Y	955	3	-3	217	73	2.97	105	148	91	91	76.6571	65	29.9	N	Y	N	N	2262	-1	-3	-13.6078	16	8	-0.12	13	28	13	7	-30	-6.5
4	1	2	3	2	1	151	38	3.97	258	124	78	84	160.118	49	49.2	Y	N	N	N	922	5	2	158	47	3.36	117	120	80	102	122.016	50	37.5	Y	N	N	N	2317	-1	1	-38.1018	7	9	-0.61	-141	-4	2	18	-84	-11.7
2	1	2	3	2	1	237	37	6.4	96	131	82	84	102.965	49	33.5	N	N	N	N	0	5	2	184	52	3.53	90	117	67	71	81.6466	50	27.4	N	N	N	N	2824	-3	2	-21.3188	-53	15	-2.87	-6	-14	-15	-13	-47	-6.1
2	1	2	1	1	1	182	51	3.56	99	124	75	83	74.8427	53	30.2	N	N	N	N	1841	-1	-3	198	46	4.3	200	132	88	93	87.9969	54	35.5	N	N	N	N	1616	-1	-1	13.1542	16	-5	0.74	101	8	13	10	29	5.3
2	1	3	2	2	1	182	29	6.27	104	127	70	84	115.212	64	32.6	N	Y	N	N	2195	3	1	132	42	3.14	49	124	72	76	83.9146	66	23.7	N	Y	N	N	2925	-3	-3	-31.2979	-50	13	-3.13	-55	-3	2	-8	-69	-8.9
4	2	3	1	1	4	180	36	5	237	110	78	104	114.759	38	46.3	N	Y	N	N	0	5	4	159	49	3.24	128	106	72	86	66.6781	40	26.9	N	N	N	N	980	-1	-3	-48.0808	-21	13	-1.76	-109	-4	-6	-18	-106	-19.4
4	3	3	3	2		99	25	3.96	271	197	180	114	172.819	51	48.9	Y	Y	Y	N	0	3	-1	103	31	3.32	62	121	80	105	99.3367	53	28.1	N	N	N	N	5673	-4	-3	-73.482	4	6	-0.64	-209	-76	-100	-9	-162	-20.8
3	2	3	3	1	1	191	42	4.54	158	138	90	120	99.3367	72	36.4	Y	N	N	N	1183	-1	2	187	34	5.5	160	128	70	133	95.2544	74	33.9	Y	N	N	N	403	1	-3	-4.08233	-4	-8	0.96	2	-10	-20	13	-9	-2.5
3	1	1	2	1	4	230	50	4.6	137	108	76	89	111.13	37	38.4	N	N	N	N	843	5	1	169	52	3.25	84	118	77	88	93.44	39	32.3	N	N	N	N	1752	-3	-3	-17.6901	-61	2	-1.35	-53	10	1	-1	-39	-6.1
2	1	2	3	1	4	248	49	5.06	93	128	88	92	77.1107	62	30.1	Y	N	N	N	755	1	-1	156	42	3.71	91	110	77	92	69.8532	64	27.3	Y	N	N	N	2170	-4	-3	-7.25748	-92	-7	-1.35	-2	-18	-11	0	-16	-2.8
2	2	1	1	1	4	138	41	3.36	85	116	74	103	78.4715	40	34.9	N	N	N	N	249	3	1	112	41	2.73	59	165	110	92	60.7814	41	28	N	N	N	N	1168	1	-3	-17.6901	-26	0	-0.63	-26	49	36	-11	-39	-6.9
4	1	3	1	2	1	146	42	3.47	119	126	80	91	152.407	40	49.6	N	Y	N	N	645	5	1	145	35	4.14	115	120	80	90	120.202	42	39.1	N	N	N	N	2279	-1	-1	-32.2051	-1	-7	0.67	-4	-6	0	-1	-71	-10.5
4	3	3	3	2		125	37	3.37	176	110	60	153	186.426	64	52.8	Y	Y	Y	Y	0	5	1	116	44	2.63	71	130	60	88	89.8113	65	26.1	Y	Y	N	N	760	-1	-3	-96.6152	-9	7	-0.74	-105	20	0	-65	-213	-26.7
3	1	1	3	2		211	39	5.41	158	118	72	95	112.491	63	37.7	Y	N	N	N	0	5	2	143	56	2.55	51	110	78	85	89.3577	65	30.8	Y	N	N	N	1418	-1	-1	-23.1332	-68	17	-2.86	-107	-8	6	-10	-51	-6.9
4	2	1	1	1		159	35	4.54	123	118	70	103	121.109	30	41.8	N	N	N	N	918	5	2	179	37	4.83	94	118	34	101	109.769	32	37.9	N	N	N	N	3685	-1	-1	-11.3398	20	2	0.29	-29	0	-36	-2	-25	-3.9
2	1	1	1	1		202	86	2.34	71	96	68	91	89.3577	54	31.8	N	N	N	N	457	3	-3	175	67	2.61	62	102	60	95	58.5134	56	20.8	N	N	N	N	3908	-3	-3	-30.8443	-27	-19	0.27	-9	6	-8	4	-68	-11
4	1	3	3	1	1	235	57	4.12	79	126	84	95	117.027	64	42.9	N	Y	N	N	372	1	1	265	69	3.84	63	130	86	88	103.873	66	35.9	N	Y	N	N	2467	-1	1	-13.1542	30	12	-0.28	-16	4	2	-7	-29	-7
3	2	3	1	2	2	210	50	4.2	228	122	84	102	96.1616	62	35.3	N	Y	N	N	0	3	1	220	45	4.88	188	128	68	81	88.4505	63	31.5	N	Y	N	N	3429	-1	-3	-7.71107	10	-5	0.68	-40	6	-16	-21	-17	-3.8
4	1	3	3	1	1	178	70	2.54	163	114	70	88	108.862	71	41.2	Y	Y	N	N	857	-1	2	181	67	2.7	81	128	74	100	93.44	72	35.4	Y	Y	N	N	3576	-3	-3	-15.4221	3	-3	0.16	-82	14	4	12	-34	-5.8
4	3	2	1	1	1	182	50	3.64	56	142	82	186	142.428	48	53.9	N	N	Y	Y	452	3	2	187	55	3.4	89	126	87	255	108.409	50	39.8	N	N	Y	N	6791	-1	-3	-34.0194	5	5	-0.24	33	-16	5	69	-75	-14.1
2	1	3	1	2	1	145	28	5.17	159	112	72	73	89.8113	43	32	N	Y	N	N	950	5	4	153	39	3.92	203	119	78	80	74.3891	45	26.5	N	N	N	N	1968	-3	-3	-15.4221	8	11	-1.25	44	7	6	7	-34	-5.5
1	1	1	1	2	4	186	44	4.22	154	140	76	96	86.1826	57	28.1	N	N	N	N	1951	-1	-1	212	45	4.71	104	126	80	101	81.193	59	35	N	N	N	N	625	-1	-3	-4.98952	26	1	0.49	-50	-14	4	5	-11	6.9
1	1	1	2	1	4	210	61	3.44	90	140	78	92	78.4715	51	27.9	N	N	N	N	3668	3	2	182	68	2.67	79	110	70	97	68.0389	53	25	N	N	N	N	4144	-1	-3	-10.4326	-28	7	-0.77	-11	-30	-8	5	-23	-2.9
4	3	3	3	2	1	118	29	4.06	234	108	63	121	107.955	62	45	Y	Y	Y	N	838	5	-1	121	26	4.65	139	112	72	99	89.8113	64	26.1	Y	N	N	N	2566	-3	-3	-18.1437	3	-3	0.59	-95	4	9	-22	-40	-18.9
1	1	1	2	1	3	210	60	3.5	99	106	60	89	77.1107	46	27.4	N	N	N	N	489	1	1	146	69	2.11	59	114	64	98	57.6062	48	20.5	N	N	N	N	3846	-1	-3	-19.5045	-64	9	-1.39	-40	8	4	9	-43	-6.9
4	3	2	3	1	1	156	36	4.33	318	138	80	200	121.109	60	44.4	Y	N	Y	N	534	3	2	173	77	2.24	69	103	62	83	68.4924	62	25.1	N	N	N	N	3696	-1	1	-52.6167	17	41	-2.09	-249	-35	-18	-117	-116	-19.3
4	1	2	2	1	1	215	40	5.37	161	126	84	84	112.945	46	41.4	N	N	N	N	1195	5	2	217	54	4.01	129	100	64	80	86.1826	48	31.6	N	N	N	N	1317	1	-1	-26.7619	2	14	-1.36	-32	-26	-20	-4	-59	-9.8
4	3	1	1	1		145	67	2.16	55	115	66	129	115.212	31	43.6	N	N	Y	N	161	3	2	123	53	2.32	51	123	76	99	105.233	33	39.8	N	Y	N	N	2499	-3	-3	-9.97903	-22	-14	0.16	-4	8	10	-30	-22	-3.8
4	2	2	2	1		234	47	4.97	162	145	80	106	134.717	57	51	N	N	N	N	0	3	1	256	60	4.26	118	128	80	91	92.9864	59	34.1	N	N	N	N	2728	-3	-3	-41.7305	22	13	-0.71	-44	-17	0	-15	-92	-16.9
2	2	3	3	2	4	182	42	4.33	150	116	76	101	95.2544	71	30.1	Y	Y	N	N	4021	5	2	139	38	3.65	57	128	78	92	90.2649	72	28.5	Y	Y	N	N	4025	5	2	-4.98952	-43	-4	-0.68	-93	12	2	-9	-11	-1.6
2	3	3	3	1	1	172	67	2.56	104	108	80	88	83.0074	65	31.4	Y	Y	Y	N	805	1	1	248	62	4	145	124	82	92	83.0074	67	31.4	Y	Y	N	N	776	1	-1	0	76	-5	1.44	41	16	2	4	0	0
4	2	1	1	2	1	186	70	2.65	91	100	60	112	137.892	60	47.6	N	N	N	N	0	6	1	177	53	3.33	31	90	60	96	100.244	62	35.7	N	N	N	N	1167	1	-3	-37.6482	-9	-17	0.68	-60	-10	0	-16	-83	-11.9
4	1	3	3	1	1	167	36	4.63	237	128	86	72	135.171	55	48.1	Y	Y	N	N	1709	5	2	161	55	2.92	68	130	92	84	107.048	57	38.1	Y	N	N	N	1668	-3	-3	-28.1227	-6	19	-1.71	-169	2	6	12	-62	-10
4	1	2	1	1	4	134	44	3.04	95	138	88	93	132.449	42	44.4	N	N	N	N	981	5	1	147	57	2.57	56	120	86	90	125.645	44	42.1	N	N	N	N	2415	1	-1	-6.80389	13	13	-0.47	-39	-18	-2	-3	-15	-2.3
2	1	2	1	1	4	120	45	2.66	90	152	86	94	92.5328	51	31.9	N	N	N	N	1093	3	2	173	62	2.79	122	120	78	84	83.0074	53	29.5	Y	N	N	N	2877	-1	-3	-9.52544	53	17	0.13	32	-32	-8	-10	-21	-2.4
3	3	3	3	1	1	180	71	2.53	170	118	72	100	98.4295	63	38.4	Y	Y	Y	N	624	5	1	280	74	3.78	122	118	66	93	88.4505	65	34.5	Y	Y	N	N	655	-3	-3	-9.97903	100	3	1.25	-48	0	-6	-7	-22	-3.9
4	1	3	1	1	4	178	77	2.31	58	140	86	88	119.295	64	45.1	N	Y	N	N	379	-1	2	182	60	3.03	99	121	79	91	104.326	66	39.5	N	Y	N	N	552	-3	-3	-14.9685	4	-17	0.72	41	-19	-7	3	-33	-5.6
3	1	3	1	2	1	182	46	3.95	154	144	90	88	125.645	53	38.6	N	Y	N	N	1330	5	-1	150	54	2.77	119	112	68	103	103.419	55	31.8	Y	Y	N	N	3660	-1	-3	-22.226	-32	8	-1.18	-35	-32	-22	15	-49	-6.8
3	1	3	3	2	1	230	42	5.47	158	122	81	90	109.769	53	35.7	Y	Y	N	N	0	5	4	243	50	4.86	105	119	78	105	99.7903	55	33.4	Y	Y	N	N	2746	1	-1	-9.97903	13	8	-0.61	-53	-3	-3	15	-22	-2.3
1	3	3	3	1	1	176	32	5.5	222	134	90	121	119.748	49	28.3	Y	N	Y	N	380	3	2	192	50	3.84	58	124	70	84	73.9356	51	24.1	N	N	N	N	2582	-1	-3	-45.8128	16	18	-1.66	-164	-10	-20	-37	-101	-4.2
4	3	2	1	1	1	200	77	2.59	63	136	78	107	107.048	62	40.5	N	N	N	Y	3279	3	-1	185	79	2.34	36	130	78	110	84.3682	64	31.9	N	N	N	Y	5511	-1	1	-22.6796	-15	2	-0.25	-27	-6	0	3	-50	-8.6
3	3	3	3	2	1	128	27	4.74	374	126	60	116	132.903	49	36.6	Y	Y	Y	Y	62	5	1	145	35	4.14	230	124	76	120	121.563	51	32.6	N	N	Y	Y	6007	-1	-3	-11.3398	17	8	-0.6	-144	-2	16	4	-25	-4
4	3	2	1	1		161	69	2.33	105	120	70	132	132.903	61	48.7	N	N	N	N	0	5	-1	146	65	2.24	75	130	70	133	109.316	63	41.4	Y	Y	N	Y	2545	-3	-3	-23.5868	-15	-4	-0.09	-30	10	0	1	-52	-7.3
1	1	2	1	1	4	145	50	2.9	52	130	81	88	74.3891	55	27.3	N	N	N	N	1050	1	1	188	68	2.76	65	129	84	77	60.7814	57	22.3	N	N	N	N	1115	-4	-3	-13.6078	43	18	-0.14	13	-1	3	-11	-30	-5
4	3	3	1	1	1	186	41	4.53	136	118	70	103	138.346	67	47.8	N	Y	Y	N	1025	3	1	181	45	4.02	95	122	84	92	110.677	69	37.1	N	N	Y	N	3390	-4	-1	-27.6691	-5	4	-0.51	-41	4	14	-11	-61	-10.7
2	1	3	1	1	4	181	64	2.82	69	126	70	93	88.4505	51	30.5	N	Y	N	N	1794	3	1	177	64	2.76	64	118	74	96	77.5643	53	26.8	N	Y	N	N	5657	-1	-3	-10.8862	-4	0	-0.06	-5	-8	4	3	-24	-3.7
2	2	3	3	2	1	206	30	6.86	238	144	78	115	108.862	73	34.4	Y	Y	N	N	346	-1	1	130	27	4.81	210	130	80	93	102.058	75	33.2	Y	Y	N	N	1080	-3	-3	-6.80389	-76	-3	-2.05	-28	-14	2	-22	-15	-1.2
2	3	3	3	2	1	238	31	7.67	754	130	86	250	88.9041	54	30.7	Y	Y	Y	N	941	1	2	202	43	4.69	162	132	88	149	78.0179	55	26.9	Y	Y	N	N	2147	1	-3	-10.8862	-36	12	-2.98	-592	2	2	-101	-24	-3.8
4	3	1	1	2	1	198	47	4.21	170	110	74	147	137.892	64	57.4	N	N	Y	N	0	-3	4	185	55	3.36	85	114	68	106	89.3577	66	38.5	N	N	Y	N	1378	1	-1	-48.5344	-13	8	-0.85	-85	4	-6	-41	-107	-18.9
2	2	2	3	1	4	246	46	5.34	153	130	80	119	101.151	61	34.9	N	N	N	N	796	1	-3	192	59	3.25	87	142	80	88	61.235	63	21.8	N	N	N	N	4765	-4	-3	-39.9161	-54	13	-2.09	-66	12	0	-31	-88	-13.1
[truncated: 45 more columns]
