# Supplementary material for: High intensity lifestyle intervention and long-term impact on weight and clinical outcomes
Source: PLoS One. 2018 Apr 18;13(4):e0195794. doi: 10.1371/journal.pone.0195794 (PMC5905976; doi:10.1371/journal.pone.0195794)
Supplement: S2 File — (XLSX) [file pone.0195794.s002.xlsx]

## Sheet: Sheet1
Variable	Type	Value	Description
Gender	Numeric	1 - Male 2 - Female	"Gender"
Init_pt_status			"initial patient status (one of the treatment options)"
wkchg	Numeric	1 - <= 26 Weeks 2 - 27-52 Weeks 3 - 53-104 Weeks	"Grouped Time in Weeks between Initial and Follow-Up HRAs"
Init_choles	Numeric		" initial cholesterol (fasting bloodwork done at program entry)"
Init_hdl	Numeric		"initial HDL"
Init_ratio	Numeric		"initial TC/HDL ratio"
Init_trig	Numeric		"initial triglycerides"
Int_sys_bp	Numeric		"initial systolic blood pressure (taken by clinic staff)"
Init_dia_bp	Numeric		"initial diastolic blood pressure"
Init_fbg	Numeric		"initial fasting blood glucose"
Init_wt	Numeric		"initial weight (weight in pounds, clinic weigh-in by health care professional)"
Init_age	Numeric		"initial age (based on 2013)"
Init_bmi	Numeric		"initial BMI"
Init_chol_med	Character $3.	Y - Yes N - No	"initial cholesterol medications – yes or no"
Init_bp_med	Character $3.	Y - Yes N - No	"initial blood pressure medications – yes or no"
Init_oral_dia_med	Character $3.	Y - Yes N - No	"initial oral diabetes medications – yes or no"
Init_insulin	Character $3.	Y - Yes N - No	"initial insulin – yes or no"
Init_pa_cals	Numeric		"initial physical activity calories (calculated by their answer to how much they exercise)"
Init_diet_scr	Numeric		"initial diet score (based on questions about what they eat)"
Init_fv_scr	Numeric		"initial fruit/vegetable score (based on questions about how many F/V they eat)"
Curr_chol	Numeric		"current cholesterol (should be fasting but we can’t confirm that all bloodwork is fasting)"
Curr_hdl	Numeric		"current HDL"
Curr_ratio	Numeric		"current TC/HDL ratio"
Curr_trig	Numeric		"current triglycerides"
Curr_sys_bp	Numeric		"current systolic blood pressure (should have been taken by health care professional)"
Curr_dia_bp	Numeric		"current diastolic blood pressure"
Curr_fbg	Numeric		"current fasting blood glucose (should be fasting but it is possible that not all are)"
Curr_wt	Numeric		"current weight"
Curr_age	Numeric		"current age"
Curr_bmi	Numeric		"current BMI"
Curr_chol_med	Character $3.	Y - Yes N - No	"current cholesterol medications – yes or no"
curr_bp_med	Character $3.	Y - Yes N - No	"current BP medications – yes or no"
Curr_oral_diab_med	Character $3.	Y - Yes N - No	"current oral diabetes medications – yes or no"
Curr_insulin	Character $3.	Y - Yes N - No	"current insulin – yes or no"
Curr_pa_cals	Numeric		"current physical activity calories"
Curr_diet_scr	Numeric		"current diet score"
curr_fv_scor	Numeric		"current fruit/vegetable score"
Chg_wt	Numeric		"change in weight from initial to follow-up"
Chg_chol	Numeric		"change in cholesterol"
Chg_HDL	Numeric		"change in HDL"
Chg_LDLC	Numeric		"change in LDLC"
Chg_ratio	Numeric		"change in ratio"
Chg_trig	Numeric		"change in triglycerides"
Chg_sys_bp	Numeric		"change in systolic blood pressure"
Chg_dia_bp	Numeric		"change in diastolic blood pressure"
Chg_fbg	Numeric		"change in fasting blood glucose"
Chg_weight	Numeric		"change in weight"
Chg_bmi	Numeric		"change in BMI"
Pct_wtloss	Numeric		"Percent Change in Weight"
Pct_Chg_bmi	Numeric		"Percent Change in BMI"
PCT_CHG_FBG	Numeric		"Percent Change in FBG"
Pct_chg_ratio	Numeric		"percent change in TC/HDL ratio"
Pct_chg_trig	Numeric		"percent change in triglycerides"
Pct_Chg_sbp	Numeric		"Percent Change in SBP"
Pct_Chg_dbp	Numeric		"Percent Change in DBP"
Pct_Chg_chol	Numeric		"Percent Change in Cholessterol"
PCT_CHG_HDL	Numeric		"Percent Change in HDL"
PCT_CHG_LDLC	Numeric		"Percent Change in LDL-C"
Time_weeks_chg	Numeric		"time in weeks between initial and follow-up HRAs"
Init_Diabetes	Numeric	1 - No Diabetes 2 - Pre-Diabetes 3 - Diabetes Present	"Initial Diabetes Status based on Initial FBG"
Init_Hypertension	Numeric	1 - No Hypertension 2 - Pre-Hypertension 3 - Hypertension Present	"Hypertension Status based on Initial SBP, Initial DBP and Initial BP Medication Use"
program	Character $17.	Decision Free Healthy Solutions	"Type of Clinical Program"
new_program	Character $25.	Decision Free Program 1 Decision Free Program 2 Decision Free Program 3 Healthy Solutions	"Type of Clinical Program"
obesity_class	Numeric	1 - BMI < 30: Low or No Obesity 2 - 30 <= BMI < 35: Class I Obesity 3 - 35 <= BMI < 40:Class II Obesity 4 - BMI >= 40: Severe Obesity	"Obesity Class"
Init_dyslipidemia	Numeric	1 - No Dyslipidemia 2 - Moderate Dyslipidemia 3 - High Dyslipidemia	"Initial Dyslipidemia"
Init_LDLC	Numeric		"Initial LDLC - calculated"
Curr_LDLC	Numeric		"Current LDLC - calculated"
OralDiabmed_Chg	Numeric	0 - No Baseline Medication and No Follow-up Medication 1 - No Baseline Medication and Follow-up Medication 2 - Baseline Medication and No Follow-up Medication 3 - No Baseline Medication and Follow-up Medication	"Change in Oral Diabetic Medication"
BPmed_Chg	Numeric	0 - No Baseline Medication and No Follow-up Medication 1 - No Baseline Medication and Follow-up Medication 2 - Baseline Medication and No Follow-up Medication 3 - No Baseline Medication and Follow-up Medication	"Change in BP Medication"
Cholmed_Chg	Numeric	0 - No Baseline Medication and No Follow-up Medication 1 - No Baseline Medication and Follow-up Medication 2 - Baseline Medication and No Follow-up Medication 3 - No Baseline Medication and Follow-up Medication	"Change in Cholesterol Medication"
change_pa_cals	Numeric		"Change in Physical Activity Calories"
Init_diet_scr_cat	Numeric	0 - 0-3 1 - 3 2 - > 3	"Intial Diet Score Category"
Curr_diet_scr_cat	Numeric	0 - 0-3 1 - 3 2 - > 3	"Current Diet Score Category"
Init_fv_scr_cat	Numeric	0 - 0-1 1 - 1 2 - > 1	"Intial Fruit/Vegetable Category"
curr_fv_scor_cat	Numeric	0 - 0-1 1 - 1 2 - > 1	"Current Fruit/Vegetable Category"
Init_diet_scr_cat_n	Numeric	0 - 0-3 1 - ≥ 3	"Intial Diet Score Category"
Curr_diet_scr_cat_n	Numeric	0 - 0-3 1 - ≥ 3	"Current Diet Score Category"
Init_fv_scr_cat_n	Numeric	0 - 0-1 1 - ≥ 1	"Intial Fruit/Vegetable Category"
curr_fv_scor_cat_n	Numeric	0 - 0-1 1 - ≥ 1	"Current Fruit/Vegetable Category"
